# Supplementary material for: Individual and joint estimation of humpback whale migratory patterns and their environmental drivers in the Southwest Atlantic Ocean
Source: Sci Rep. 2022 May 6;12:7487. doi: 10.1038/s41598-022-11536-7 (PMC9076679; doi:10.1038/s41598-022-11536-7)
Supplement: Supplementary file 1 — Supplementary Information 1. [file 41598_2022_11536_MOESM1_ESM.csv]

id	date	x	y	errx	erry	delta	chl	prof	curl	sst	ssta	ice08	ice10	dsb	ice08b
Braz-2003-24642	2003-12-28 10:00:00	1146944.14350315	7454230.27987008	12442.6874771485	55.1286238905914	6060	0.0616125833864013	-3253.5	-0.126411288976669	26.05325	0.125499999150634	0	0	3433584	0
Braz-2003-24642	2003-12-28 11:41:00	1143832.82581765	7444229.04527368	18357.7554751684	21.6277388296592	4020	0.0618204441335466	-3183	-0.126411288976669	26.0555	0.167250003665686	0	0	3423809.5	0
Braz-2003-24642	2003-12-28 12:48:00	1142861.60918638	7440818.3012946	3526.75789011684	468.723863552196	154980	0.0625504437420103	-3206	-0.0744884014129639	26.057	0.195749998092651	0	0	3420884.75	0
Braz-2003-24642	2003-12-30 07:51:00	1223370.49651684	7245690.17742719	20865.4912555354	3182.30405758775	2340	0.0717361122369766	-3953	0.00444059912115335	24.947	-0.565499991178513	0	0	3221504	0
Braz-2003-24642	2003-12-30 08:30:00	1223871.61896832	7241646.44532545	4226.44018473093	101.818803707961	3960	0.0708630010485649	-3957	0.00444059912115335	25.04425	-0.485499992966652	0	0	3217508.5	0
Braz-2003-24642	2003-12-30 09:36:00	1226932.33686473	7234007.75496542	43.2906673049741	1175.9493625851	2040	0.0703737512230873	-3978	0.00444059912115335	25.227	-0.369499996304512	0	0	3209376	0
Braz-2003-24642	2003-12-30 10:10:00	1230841.48626372	7229000.79359336	6321.40380439921	6404.24408878099	3060	0.0678080007433891	-4008	0.00444059912115335	25.29125	-0.324249997735023	0	0	3204196.5	0
Braz-2003-24642	2003-12-30 11:01:00	1230090.48855298	7224464.58877422	978.486465596009	1398.99936571779	900	0.0650318187068809	-4027	0.00444059912115335	25.27375	-0.314499996602535	0	0	3200246.5	0
Braz-2003-24642	2003-12-30 11:16:00	1231720.65132291	7222591.57035365	38054.7440960722	5639.8749783392	157620	0.0635740007791254	-4041	0.00444059912115335	25.272	-0.300999991595745	0	0	3198157.25	0
Braz-2003-24642	2004-01-01 07:03:00	1271082.09291906	7031911.56525901	1074.63274028931	284.203891060358	2460	0.062992999702692	-4476.5	-0.00872976146638393	23.19875	-1.66624999046326	0	0	3005736.5	0
Braz-2003-24642	2004-01-01 07:44:00	1272415.4773851	7030712.58504649	673.858710733001	8081.65650533786	5220	0.0645739990286529	-4476.5	-0.00872976146638393	23.12375	-1.75675001740456	0	0	3004667	0
Braz-2003-24642	2004-01-01 09:11:00	1268135.51571532	7019796.03996501	263.317118159005	617.53886628287	720	0.0610647148319653	-4549.5	-0.00872976146638393	22.857	-2.01283331712087	0	0	2993852	0
Braz-2003-24642	2004-01-01 09:23:00	1269633.37847562	7018028.11347755	1830.22065295492	109.591518865222	9120	0.061676556037532	-4530	-0.00872976146638393	22.8835	-1.95849999785423	0	0	2991781	0
Braz-2003-24642	2004-01-01 11:55:00	1272480.79876507	6999074.08578869	497.202267794321	443.074401941069	160860	0.0683479166279237	-4532	-0.00872976146638393	23.6145	-1.22050002217293	0	0	2972686.5	0
Braz-2003-24642	2004-01-03 08:36:00	1193319.58975798	6824572.43739376	17212.1293212457	905.99187236539	540	0.0731750838458538	-4388.25	0.00915767624974251	22.51425	-1.13850000500679	0	0	2802852.25	0
Braz-2003-24642	2004-01-03 08:45:00	1196332.41037911	6823835.24062754	82922.7405501974	117.930143242467	6060	0.0729005568557315	-4443.75	0.00915767624974251	22.53775	-1.13799998164177	0	0	2801659.75	0
Braz-2003-24642	2004-01-03 10:26:00	1195545.65238617	6813945.71124869	1171.80733387407	522.79841003592	2580	0.074829778737492	-4426	0.00915767624974251	22.5465	-0.931999981403351	0	0	2791745.25	0
Braz-2003-24642	2004-01-03 11:09:00	1195948.4599283	6810795.53224991	4378.38393034374	27597.5831313867	6060	0.0770042224062814	-4428.25	0.00915767624974251	22.66425	-0.766999989748001	0	0	2788751.5	0
Braz-2003-24642	2004-01-03 12:50:00	1197633.22206856	6802767.28175561	869.61712756346	168.135651512954	1080	0.0777755631133914	-4432	0.00915767624974251	22.78725	-0.638999998569489	0	0	2780639	0
Braz-2003-24642	2004-01-03 13:08:00	1189100.94703061	6803277.1362722	983.000652122601	205.530346712179	151140	0.07460031285882	-4373	0.00915767624974251	22.86975	-0.491500005125999	0	0	2781233.25	0
Braz-2003-24642	2004-01-05 07:07:00	1134337.61479725	6639109.20977165	1132.91259682458	1767.96666326195	2580	0.0685992501676083	-3856	0.0219526663422585	22.8935	0.248500000685453	0	0	2622067.5	0
Braz-2003-24642	2004-01-05 07:50:00	1130096.21923155	6636120.06568816	2452.29196028966	152.645637599431	7860	0.0699775628745556	-3871.25	0.0219526663422585	22.92825	0.295249998569489	0	0	2619547.25	0
Braz-2003-24642	2004-01-05 10:01:00	1130757.85398349	6624146.57000307	472.748096422682	150.48342697692	7500	0.0708573336402575	-3739.5	0.0219526663422585	22.83675	0.23224999755621	0	0	2607506.5	0
Braz-2003-24642	2004-01-05 12:06:00	1126753.1296708	6613447.62502276	2323.62619090625	605.51607851043	2160	0.0755422231223848	-3669	0.0219526663422585	22.63525	0.0587500003166497	0	0	2596938.25	0
Braz-2003-24642	2004-01-05 12:42:00	1126341.85010029	6611352.19434442	10256.0131272138	2261.62982461093	149760	0.0766208576304572	-3671	0.0219526663422585	22.5485	-0.0307500009657815	0	0	2594947.5	0
Braz-2003-24642	2004-01-07 06:18:00	1082226.85496991	6498125.31330194	10099.1015847658	2788.93940351791	5940	0.0774311237037182	-4184.75	0.0264824237674475	21.814	-0.287250004708767	0	0	2487435.25	0
Braz-2003-24642	2004-01-07 07:57:00	1076084.52404938	6488993.85952386	18.6737554136536	14659.2569620817	2700	0.0758378338068724	-4049.5	0.0264824237674475	21.7295	-0.259999997913837	0	0	2479220.75	0
Braz-2003-24642	2004-01-07 08:42:00	1067301.42741115	6487138.83957596	12828.0072019487	756.535371127483	3240	0.0748831116490894	-4081.5	0.0192127656191587	21.68525	-0.277999997138977	0	0	2478221	0
Braz-2003-24642	2004-01-07 09:36:00	1058165.62787857	6483959.05870365	12039.8379728901	49770.4094469575	9540	0.0725369161615769	-4029	0.0192127656191587	21.79425	-0.233249995857477	0	0	2476513.25	0
Braz-2003-24642	2004-01-07 12:15:00	1057217.8001933	6469970.71422082	505.711549764251	6012.17262679143	2700	0.0750385839492083	-4233.75	0.0192127656191587	21.885	-0.138000001509984	0	0	2462760.5	0
Braz-2003-24642	2004-01-07 13:00:00	1057202.62655481	6466183.01083479	3231.42881764401	1059.62549939728	3180	0.0760273337364197	-4174	0.0192127656191587	21.5865	-0.412250004708767	0	0	2458794.5	0
Braz-2003-24642	2004-01-07 13:53:00	1055124.6423406	6462952.91205113	666.201167648734	304.234413830123	148560	0.0766197498887777	-4080.5	0.0192127656191587	21.37025	-0.583249986171722	0	0	2456081.5	0
Braz-2003-24642	2004-01-09 07:09:00	1039818.30653989	6286061.33140641	75.3443337143318	836.353539396826	2880	0.0865194449822108	-4571.5	0.0424611195921898	21.499	0.203750003129244	0	0	2282896.25	0
Braz-2003-24642	2004-01-09 07:57:00	1041239.04879471	6281412.45985319	10144.6242393318	11181.0419540604	6060	0.089371222588751	-3723.25	0.0424611195921898	21.5201666666667	0.229666665196419	0	0	2277803.25	0
Braz-2003-24642	2004-01-09 09:38:00	1031471.47533023	6278725.34500063	506.793842475146	1063.48747776884	4440	0.0906071656694015	-4576	0.0424611195921898	21.616	0.407250002026558	0	0	2277172	0
Braz-2003-24642	2004-01-09 10:52:00	1032233.22957398	6263863.17420494	27284.6147159581	633.503637144238	4920	0.0913380011916161	-4756	0.0424611195921898	21.4325	0.261250004172325	0	0	2262346.5	0
Braz-2003-24642	2004-01-09 12:14:00	1029312.29402547	6270042.09935835	119.165718257415	167.32327498755	5940	0.096650222937266	-4738	0.0424611195921898	21.4613333333333	0.297333339850108	0	0	2268581.5	0
Braz-2003-24642	2004-01-09 13:53:00	1027748.40736707	6263665.90283846	112998.498439604	1316.40673836816	148680	0.0875470010297639	-4863.5	0.0424611195921898	21.334	0.210999999195337	0	0	2262960.25	0
Braz-2003-24642	2004-01-11 07:11:00	1074777.89545801	6157892.45495278	132817.552506969	3252.53018326455	5760	0.127604553269015	-4836.25	0.0552494041621685	20.16375	-0.532999977469444	0	0	2151188	0
Braz-2003-24642	2004-01-11 08:47:00	1071421.90902421	6160331.66243438	297.627944176917	303.76222705395	6000	0.120452996964256	-4804.5	0.0552494041621685	20.154	-0.520499994357427	0	0	2153591.25	0
Braz-2003-24642	2004-01-11 10:27:00	1067848.89488708	6157763.39149967	3743.73683899972	1665.33185940253	3840	0.11650233136283	-4807	0.0552494041621685	20.11025	-0.516499981284142	0	0	2152182.5	0
Braz-2003-24642	2004-01-11 11:31:00	1064090.88387856	6153643.98163967	2017.8327334263	18.195708399602	5400	0.120563444164064	-4861.5	0.0552494041621685	20.056	-0.566249996423721	0	0	2148803.25	0
Braz-2003-24642	2004-01-11 13:01:00	1065764.71515673	6150864.55284666	4301.4961876203	967.166397170511	480	0.125634248834103	-4857	0.0552494041621685	20.05475	-0.568250000476837	0	0	2145544.5	0
Braz-2003-24642	2004-01-11 13:09:00	1065376.84961269	6150553.7556773	32008.7631746079	11740.9764598169	151440	0.125634248834103	-4861	0.0552494041621685	20.047	-0.569750010967255	0	0	2145544.5	0
Braz-2003-24642	2004-01-13 07:13:00	1084584.51212961	6037532.60315672	726.746638281033	105.807992783097	3000	0.145399500615895	-4879	0.082807332277298	19.3865	-0.684750005602837	0	0	2030985	0
Braz-2003-24642	2004-01-13 08:03:00	1084910.78972641	6036953.01130879	4551.15868676983	2346.94048265427	6000	0.145738082627455	-4877.75	0.082807332277298	19.3865	-0.684750005602837	0	0	2029995.375	0
Braz-2003-24642	2004-01-13 09:43:00	1089895.32352851	6029701.81226548	481.988847596436	107.051949228955	1140	0.153820554415385	-4878	0.082807332277298	19.38625	-0.727500006556511	0	0	2022352.5	0
Braz-2003-24642	2004-01-13 10:02:00	1092344.39015124	6028198.56866786	510.73008322801	363.726884677303	2640	0.158971249125898	-4880	0.082807332277298	19.39625	-0.71875	0	0	2019948.625	0
Braz-2003-24642	2004-01-13 10:46:00	1093313.87811517	6025007.62842852	8993.36914719546	3773.73027224076	5940	0.163217110766305	-4888.5	0.082807332277298	19.43475	-0.686500012874603	0	0	2016837.875	0
Braz-2003-24642	2004-01-13 12:25:00	1088062.14556985	6022679.55531681	3496.18293482215	1301.34578578179	151260	0.173414832601945	-4895	0.082807332277298	19.4615	-0.632250010967255	0	0	2015709.625	0
Braz-2003-24642	2004-01-15 06:26:00	1173207.74050278	5859395.83465075	10238.7132929824	27508.8732178971	3120	0.160791625268757	-4964.5	0.0824230834841728	19.23625	-0.105250000953674	0	0	1842209.125	0
Braz-2003-24642	2004-01-15 07:18:00	1172735.25390341	5856859.74097297	34098.1766264265	10765.754318634	2580	0.16193533440431	-4958.25	0.0824230834841728	19.22075	-0.113500000908971	0	0	1840221.375	0
Braz-2003-24642	2004-01-15 08:01:00	1176396.67605946	5852311.37881394	1248.87191621001	863.317331940979	3180	0.159569832185904	-4933.5	0.0824230834841728	19.285	-0.078999999910593	0	0	1834811.75	0
Braz-2003-24642	2004-01-15 08:54:00	1180300.4864879	5846397.45152259	10761.5411269833	3841.52123203354	2580	0.159088082611561	-4959	0.0824230834841728	19.3285	0.000166666461154819	0	0	1828414.125	0
Braz-2003-24642	2004-01-15 09:37:00	1174850.8431225	5844265.78534536	2456.7518140831	1006.76391493504	7440	0.165319666266441	-4938	0.0824230834841728	19.173	-0.105000000447035	0	0	1827079.875	0
Braz-2003-24642	2004-01-15 11:41:00	1177163.13197273	5834227.88781532	672.742440216144	1407.28301369051	5940	0.18573722243309	-4965.25	0.0824230834841728	19.06975	-0.0380000006407499	0	0	1816920.25	0
Braz-2003-24642	2004-01-15 13:20:00	1180174.23973163	5827376.97347248	5354.28271875402	707.671331004806	1500	0.198721445269055	-4810	0.0824230834841728	18.96625	-0.114249998703599	0	0	1809633.625	0
Braz-2003-24642	2004-01-15 13:45:00	1176862.39653848	5825073.39882133	7245.44206217673	3294.80107247472	149340	0.230568998389774	-4880.5	0.0824230834841728	18.876	-0.139499995857477	0	0	1807975.25	0
Braz-2003-24642	2004-01-17 07:14:00	1227186.3289179	5653951.46374284	10952.6073719071	1200.13866963513	3360	0.395988836884499	-4846.25	0.0651607438921928	17.80625	-0.163250003010035	0	0	1632780.75	0
Braz-2003-24642	2004-01-17 08:10:00	1228523.98582122	5653266.44515377	226.133325468784	124.41391211852	3720	0.395988836884499	-4846	0.0651607438921928	17.76525	-0.176249999552965	0	0	1631602.125	0
Braz-2003-24642	2004-01-17 09:12:00	1229755.40146662	5649562.10426269	337.203849922007	84.7170888345302	2220	0.38247087597847	-4875.5	0.0614584945142269	17.69225	-0.150499999523163	0	0	1628523.875	0
Braz-2003-24642	2004-01-17 09:49:00	1232109.38090197	5646649.82495611	224.82996917919	206.347618236303	3960	0.385420002043247	-4901	0.057756245136261	17.704	-0.0785000007599592	0	0	1625356.375	0
Braz-2003-24642	2004-01-17 10:55:00	1234072.77585878	5643324.29507431	1011.67089902873	1178.77184708753	2640	0.392492418487867	-4910	0.057756245136261	17.7385	-0.0396666663388411	0	0	1621194.5	0
Braz-2003-24642	2004-01-17 11:39:00	1233804.24575714	5639534.67753138	1394.57208380282	479.211016944643	3120	0.398370668292046	-4877	0.057756245136261	17.86175	0.0479999994859099	0	0	1618206.25	0
Braz-2003-24642	2004-01-17 12:31:00	1237457.69002293	5634701.85105035	940.262452235535	108.750415249375	2700	0.404499086240927	-4782.75	0.057756245136261	18.18125	0.400250002741814	0	0	1612875.875	0
Braz-2003-24642	2004-01-17 13:16:00	1240540.39080921	5631267.26753772	62.4272541271619	2251.34906576772	151740	0.40176511141989	-4737	0.057756245136261	18.15225	0.373249992728233	0	0	1608634.125	0
Braz-2003-24642	2004-01-19 07:25:00	1227134.83791437	5486870.41305818	1968.73182480442	352.793082626135	4800	0.298921666211552	-5067	0.0582004673779011	17.4253333333333	0.200333334505558	0	0	1466568.875	0
Braz-2003-24642	2004-01-19 08:45:00	1225401.56674773	5485804.9392313	604.01891101137	224.319915700778	1020	0.299572166055441	-5085.5	0.0582004673779011	17.38625	0.16499999910593	0	0	1465676.875	0
Braz-2003-24642	2004-01-19 09:02:00	1226055.29682435	5483720.57558636	374.119016298445	172.405574547439	10020	0.304229996270604	-5103.25	0.0582004673779011	17.39225	0.175250001251698	0	0	1463687.625	0
Braz-2003-24642	2004-01-19 11:49:00	1226727.45906297	5476582.6553707	1980.36991628835	114.395124237497	3420	0.262620124034584	-5122	0.0582004673779011	17.545	0.403250001370907	0	0	1456621.75	0
Braz-2003-24642	2004-01-19 12:46:00	1200003.06714448	5473657.67722876	18189.9744617582	407.224314979737	150660	0.31414707750082	-5209.5	0.0582004673779011	17.55375	0.526999995112419	0	0	1456674.5	0
Braz-2003-24642	2004-01-21 06:37:00	1322377.9180963	5277960.56862987	1534.93564972177	368.846997367611	2520	0.339253125712276	-5016.5	0.0303684156388044	14.914	-0.630999997258186	0	0	1251034.125	0
Braz-2003-24642	2004-01-21 07:19:00	1321362.69275791	5275036.51765486	4903.90201096281	777.296119005793	3540	0.344251688569784	-5022	0.0303684156388044	14.822	-0.699000000953674	0	0	1248080.75	0
Braz-2003-24642	2004-01-21 08:18:00	1323600.67096381	5273419.25683269	1756.46260682234	61.2783236843779	240	0.342361251513163	-5020.5	0.0303684156388044	14.7125	-0.787000000476837	0	0	1245995.75	0
Braz-2003-24642	2004-01-21 08:22:00	1323174.5235624	5273356.92940184	3229.69254565264	461.311113270886	5640	0.342361251513163	-5022	0.0303684156388044	14.7125	-0.787000000476837	0	0	1246038.75	0
Braz-2003-24642	2004-01-21 09:56:00	1327244.32920438	5268138.43050751	39713.0245770843	2285.9988588335	420	0.316336004684369	-5037	0.0356685481965542	14.3985	-1.02025002241135	0	0	1240875.375	0
Braz-2003-24642	2004-01-21 10:03:00	1328261.3453768	5268242.81230421	288.135895470193	92.2643933943896	3600	0.308943941257894	-5028.75	0.0356685481965542	14.37	-1.04399999976158	0	0	1240835.375	0
Braz-2003-24642	2004-01-21 11:03:00	1328864.13686907	5265577.24342869	743.782896664355	243.168687732782	6120	0.291497007012367	-5020.5	0.0356685481965542	14.336	-1.04125002026558	0	0	1238797.625	0
Braz-2003-24642	2004-01-21 12:45:00	1332687.76012019	5261172.14891127	1199.00011464998	244.225413529577	153840	0.292477774951193	-4988.75	0.0356685481965542	14.31175	-1.04350000619888	0	0	1233651.75	0
Braz-2003-24642	2004-01-23 07:29:00	1370579.83219221	5189180.46577447	485.735984841303	133.198243851776	1680	0.321357329686483	-5054	0.0356685481965542	13.624	-0.633499994874001	0	0	1160877.5	0
Braz-2003-24642	2004-01-23 07:57:00	1370610.69054986	5187481.43011381	1239.95762274516	61.130844352623	840	0.315679995343089	-5068	0.0356685481965542	13.62175	-0.613250002264977	0	0	1159877.5	0
Braz-2003-24642	2004-01-23 08:11:00	1372576.02097504	5185985.56191556	12402.6236073649	506.417111360293	3420	0.300042774942186	-5072	0.0356685481965542	13.613	-0.57600000500679	0	0	1157868.625	0
Braz-2003-24642	2004-01-23 09:08:00	1371968.90414218	5182560.2819462	687.48218259928	154.980706501146	1800	0.300548414389292	-5117.25	0.0379456803202629	13.4935	-0.623249992728233	0	0	1154872.625	0
Braz-2003-24642	2004-01-23 09:38:00	1371399.13262467	5180712.43099038	672.265304245368	175.86379392554	2640	0.299090885453754	-5128.25	0.0379456803202629	13.41	-0.645250007510185	0	0	1152872.625	0
Braz-2003-24642	2004-01-23 10:22:00	1368968.30510614	5179217.06393805	593.785711501697	940.822374622253	3360	0.296608243137598	-5122.5	0.0379456803202629	13.4208333333333	-0.653833329677582	0	0	1150890	0
Braz-2003-24642	2004-01-23 11:18:00	1368721.12370831	5176649.72916545	1410.63530347639	10661.6217954976	8400	0.299077826241652	-5124	0.0379456803202629	13.41675	-0.60725000500679	0	0	1148890.125	0
Braz-2003-24642	2004-01-23 13:38:00	1373041.35551755	5172249.86036608	533.08092449824	662.873833802596	147780	0.29548888736301	-5095.5	0.0379456803202629	13.3615	-0.497750006616116	0	0	1143868.625	0
Braz-2003-24642	2004-01-25 06:41:00	1345653.15412224	5044825.3229552	55295.0498181075	10768.6491771989	2280	0.465710503359636	-5307.75	0.060951940715313	13.75175	1.47150000929832	0	0	1017338.4375	0
Braz-2003-24642	2004-01-25 07:19:00	1343925.7959805	5044033.57720306	1377.98516250503	630.85558277542	3660	0.485455890496572	-5318.5	0.060951940715313	13.6825	1.45299997925758	0	0	1016402.25	0
Braz-2003-24642	2004-01-25 08:20:00	1352658.79074867	5037577.09703714	18893.7994731011	5776.05651194654	3060	0.448888328340318	-5293.75	0.060951940715313	13.6825	1.50449997186661	0	0	1010150.125	0
Braz-2003-24642	2004-01-25 09:11:00	1342062.53581921	5040321.4885494	137079.943363222	6220.46186436133	3060	0.518234754602114	-5342.5	0.060951940715313	13.6471666666667	1.52016665538152	0	0	1012471.875	0
Braz-2003-24642	2004-01-25 10:02:00	1340787.20952485	5038001.69162489	1874.94441410045	350.471986887476	2880	0.577669759591421	-5355	0.060951940715313	13.835	1.74700000882149	0	0	1010508.375	0
Braz-2003-24642	2004-01-25 10:50:00	1341875.47834396	5035148.2924741	8083.99680514732	280.095740558532	1500	0.593653675582674	-5361.5	0.060951940715313	13.95925	1.86974999308586	0	0	1007474.875	0
Braz-2003-24642	2004-01-25 11:15:00	1338129.86337795	5033149.87585095	1245.28378331807	240.455103616332	780	0.631215751171112	-5350	0.060951940715313	13.991	1.95775002241135	0	0	1005623.9375	0
Braz-2003-24642	2004-01-25 11:28:00	1338506.374719	5033552.89243623	3050.48514178735	64.7945223043711	5100	0.653879119290246	-5355.5	0.060951940715313	14.011	1.97049999237061	0	0	1006584.75	0
Braz-2003-24642	2004-01-25 12:53:00	1337828.26361003	5027088.24178161	454.236315768088	225.189941487874	960	0.60340225448211	-5325.75	0.060951940715313	14.04075	2.05924999713898	0	0	999628.5	0
Braz-2003-24642	2004-01-25 13:09:00	1337097.23390702	5027070.28362727	38975.889059618	4267.26297366167	5820	0.60340225448211	-5316	0.060951940715313	14.0445	2.06775003671646	0	0	999668.1875	0
Braz-2003-24642	2004-01-25 14:46:00	1335217.76904457	5022569.46563033	23140.0948420104	1273.09526148078	147000	0.586022628471255	-5273	0.060951940715313	14.15375	2.22425007820129	0	0	995754.125	0
Braz-2003-24642	2004-01-27 07:36:00	1399516.8714639	4830816.01031352	2136.3902053233	635.388428146206	2220	0.217431503037612	-5162.75	0.112654350697994	11.822	1.24699997901917	0	0	803185.875	0
Braz-2003-24642	2004-01-27 08:13:00	1399117.26466724	4825997.18682859	2001.04956652553	1329.08544362109	1920	0.244502751777569	-5163.25	0.112654350697994	11.76375	1.19699999690056	0	0	798159.9375	0
Braz-2003-24642	2004-01-27 08:45:00	1399646.33521874	4826372.38517431	881.423069679872	1297.52104726116	1860	0.244502751777569	-5168	0.112654350697994	11.7925	1.22574999928474	0	0	798187.875	0
Braz-2003-24642	2004-01-27 09:16:00	1401680.83695888	4825729.36625167	183.553820238437	6631.27747500794	4440	0.244477501139045	-5175	0.112654350697994	11.674	1.12550002336502	0	0	798247.625	0
Braz-2003-24642	2004-01-27 10:30:00	1402356.31029247	4817572.54892707	3618.55777836291	1636.12260104245	159660	0.255860226021873	-5259	0.112654350697994	11.11675	0.629250004887581	0	0	790283.625	0
Braz-2003-24642	2004-01-29 06:51:00	1392205.0599907	4673931.07725321	185444.913970254	5539.6224322336	2100	0.282706548770269	-5156	0.175047591328621	12.1085	2.59125000238419	0	0	646031.5625	0
Braz-2003-24642	2004-01-29 07:26:00	1392356.54406475	4676405.92550869	1946.67215307215	2484.21501542662	3480	0.30763010846244	-5311	0.175047591328621	12.13075	2.57300001382828	0	0	648054.6875	0
Braz-2003-24642	2004-01-29 08:24:00	1395163.1573742	4671655.73550494	1096.91897886209	222.905321862434	240	0.270889328585731	-5074.25	0.175047591328621	12.07475	2.65874999761581	0	0	644108.1875	0
Braz-2003-24642	2004-01-29 08:28:00	1396846.55006817	4670599.06985834	1644.57044200305	852.496930963146	5580	0.263683122582734	-5102	0.175047591328621	12.0605	2.6827500462532	0	0	643167.125	0
Braz-2003-24642	2004-01-29 10:01:00	1397698.79159649	4665695.48309382	1539.24471884228	5.64551280190055	4980	0.261082584659259	-4978.5	0.175047591328621	12.01125	2.70875000953674	0	0	638201.375	0
Braz-2003-24642	2004-01-29 11:24:00	1397907.25766323	4662595.79485933	2972.63842842022	270.903443992704	2940	0.255538781483968	-5045.5	0.175047591328621	11.9645	2.70724999904633	0	0	635203	0
Braz-2003-24642	2004-01-29 12:13:00	1398951.7429181	4659933.23865608	814.240772538137	104.098318413952	3120	0.257173066027462	-5200	0.175047591328621	11.92525	2.72174996137619	0	0	632238.375	0
Braz-2003-24642	2004-01-29 13:05:00	1401897.65695474	4656176.37135208	289.842374078691	310.920712804937	2640	0.242863779266675	-5468.5	0.154301315546036	11.871	2.78725004196167	0	0	628350.5625	0
Braz-2003-24642	2004-01-29 13:49:00	1403627.3494622	4655449.73329747	43657.6286483236	3631.61364377151	146700	0.257326811552048	-5507	0.154301315546036	11.85925	2.85400003194809	0	0	627425.6875	0
Braz-2003-24642	2004-01-31 06:34:00	1410597.47691825	4482893.29723017	1202.60775220375	2735.85931788165	4080	0.300773197412491	-5272.75	0.164670914411545	9.168	1.64800000190735	0	0	455805.5	0
Braz-2003-24642	2004-01-31 07:42:00	1411939.68418298	4481984.92473896	619.422850317238	338.028023720794	960	0.295365815812891	-5243	0.164670914411545	9.279	1.77700001001358	0	0	454843.40625	0
Braz-2003-24642	2004-01-31 07:58:00	1412412.9607113	4482133.20929927	4845.52080042965	375.348833696924	1200	0.295365815812891	-5247.5	0.164670914411545	9.3065	1.81075000762939	0	0	454880.65625	0
Braz-2003-24642	2004-01-31 08:18:00	1411287.20741355	4482549.91521007	1916.33939711779	3363.67901631286	3960	0.300773197412491	-5272.75	0.164670914411545	9.19875	1.6842500269413	0	0	455805.5	0
Braz-2003-24642	2004-01-31 09:24:00	1412145.85973444	4483658.47158866	16715.2674228882	4839.01185676942	840	0.295365815812891	-5305	0.164670914411545	9.17775	1.66175001859665	0	0	456842.03125	0
Braz-2003-24642	2004-01-31 09:38:00	1412784.9552675	4484348.33382327	593.728066743501	71.135517581702	3660	0.275047441323598	-5345.75	0.164670914411545	9.189	1.67466666301092	0	0	456879.25	0
Braz-2003-24642	2004-01-31 10:39:00	1413256.72128992	4484041.33396221	1712.38125773068	387.235176133657	159300	0.275047441323598	-5345.75	0.164670914411545	9.21225	1.70199999213219	0	0	456879.25	0
Braz-2003-24642	2004-02-02 06:54:00	1434886.8350711	4367645.74938919	3063.80558295737	161.272927258721	1920	0.283732218874825	-4954.5	0.0285188853740692	5.83033333333333	-0.0945000015199184	0	0	341778.65625	0
Braz-2003-24642	2004-02-02 07:26:00	1435819.46702633	4363825.93647261	77.9847264703716	308.517249243217	300	0.290210249523322	-4944	0.0285188853740692	5.73275	-0.144750002771616	0	0	337818.65625	0
Braz-2003-24642	2004-02-02 07:31:00	1435827.48230846	4364281.17546721	3458.58657152686	354.232069404207	3840	0.290210249523322	-4945	0.0285188853740692	5.753	-0.139500003308058	0	0	337818.65625	0
Braz-2003-24642	2004-02-02 08:35:00	1434546.66347763	4360400.19514959	1249.64209223779	294.010677761262	2160	0.297799415886402	-4943.5	0.0285188853740692	5.689	-0.138749998062849	0	0	333784.1875	0
Braz-2003-24642	2004-02-02 09:11:00	1434099.77968443	4358310.97008321	210.191289573173	340.925799524148	2760	0.303378446234597	-4946.5	0.0285188853740692	5.65725	-0.135749999433756	0	0	331748.34375	0
Braz-2003-24642	2004-02-02 09:57:00	1435363.33528483	4354317.07054128	99.8566105691998	2473.23065796627	5760	0.306967001408339	-4953	0.0285188853740692	5.5805	-0.164749998599291	0	0	327825.59375	0
Braz-2003-24642	2004-02-02 11:33:00	1432080.80915955	4351936.40442527	1099.70797250151	193.714075052827	5040	0.311616751054923	-4907.25	0.0285188853740692	5.59	-0.0924999993294477	0	0	325678.0625	0
Braz-2003-24642	2004-02-02 12:57:00	1433931.82393426	4347152.25377688	3713.23777255169	352.063753939022	1020	0.317126582066218	-4833	0.0285188853740692	5.517	-0.109999997541308	0	0	320755.96875	0
Braz-2003-24642	2004-02-02 13:14:00	1434107.51594275	4346093.10572343	140.584684606328	2632.85657294276	153300	0.32665841281414	-4815	0.0285188853740692	5.50166666666667	-0.122833330184221	0	0	319756.6875	0
Braz-2003-24642	2004-02-04 07:49:00	1430358.71253476	4229217.31528925	52948.7963367788	48.0470079682664	3420	0.378128329912821	-3772.5	0.0556359030306339	4.773	0.602250009775162	0	0	202726.09375	0
Braz-2003-24642	2004-02-04 08:46:00	1434691.19671398	4224408.79492393	13597.0129372203	362.900427424452	1500	0.361125744879246	-3716	0.0556359030306339	4.701	0.522749990224838	0	0	197878.46875	0
Braz-2003-24642	2004-02-04 09:11:00	1439250.19548143	4220466.58747295	2205.76757365904	889.846162733369	1140	0.345793078343074	-3769.5	0.0556359030306339	4.6505	0.447249993681908	0	0	195029.453125	0
Braz-2003-24642	2004-02-04 09:30:00	1439755.21727231	4221629.92213234	7074.34810824062	12517.0756055329	4800	0.345793078343074	-3765.75	0.0556359030306339	4.72216666666667	0.508499999841054	0	0	196066.375	0
Braz-2003-24642	2004-02-04 10:50:00	1440754.69369207	4216293.99488772	359.178062267121	318.750553097637	5940	0.359943330287933	-3750	0.0556359030306339	4.54125	0.351249992847443	0	0	190114.21875	0
Braz-2003-24642	2004-02-04 12:29:00	1444684.70096224	4208342.16109738	699.660737394413	1691.64118880636	120	0.374892495572567	-3754	0.0556359030306339	4.4925	0.361749991774559	0	0	182357.5625	0
Braz-2003-24642	2004-02-04 12:31:00	1445008.61865187	4208166.2397235	502.767565247163	287.401725470875	153000	0.364371551407708	-3756.75	0.0556359030306339	4.4925	0.361749991774559	0	0	182357.5625	0
Braz-2003-24642	2004-02-06 07:01:00	1470025.76347826	4086803.15392626	2184.96517351023	202.330394427805	1620	0.411804309114814	-3381	-0.0481852106750011	4.059	0.941249996423721	0	0.000909090909090909	71632.203125	0
Braz-2003-24642	2004-02-06 07:28:00	1470227.93819024	4086417.75686549	489.145364850853	167.905742891909	3240	0.411804309114814	-3374	-0.0481852106750011	4.09175	0.971249982714653	0	0.000909090909090909	70783.765625	0
Braz-2003-24642	2004-02-06 08:22:00	1471169.80421922	4086915.63335398	481.19665505089	203.220558468472	1200	0.407817244529724	-3381.25	-0.0481852106750011	4.122	0.997999995946884	0	0.000454545454545455	72163.359375	0
Braz-2003-24642	2004-02-06 08:42:00	1472381.51191071	4086325.19009758	1042.56525264576	155.046820636799	4800	0.407817244529724	-3388.25	-0.0481852106750011	4.172	1.03925001621246	0	0	72425.5625	0
Braz-2003-24642	2004-02-06 10:02:00	1476732.96897899	4084290.5248584	4632.79159911737	3199.99928914854	120	0.40888199955225	-3449.5	-0.0481852106750011	4.21325	1.05000001192093	0	0.000681818181818182	73011.125	0
Braz-2003-24642	2004-02-06 10:04:00	1477248.70919953	4084070.32715121	3881.75923371261	805.159554431006	6000	0.40888199955225	-3456	-0.0481852106750011	4.21325	1.05000001192093	0	0.000681818181818182	73011.125	0
Braz-2003-24642	2004-02-06 11:44:00	1480991.3174379	4081810.54393919	8606.41166911358	10861.575268594	153060	0.411735750734806	-3479	-0.0481852106750011	4.20925	0.994499981403351	0	0.000909090909090909	73596.6953125	0
Braz-2003-24642	2004-02-08 06:15:00	1557425.56075637	4063054.08726272	84664.0461866293	7058.51735641915	6120	0.484694185582074	-3048.25	-0.137259781360626	3.72833333333333	0.359833329916	0	0.02	104565.5390625	0
Braz-2003-24642	2004-02-08 07:57:00	1553611.77983237	4064593.17008547	690.388162435906	168.851246541271	1440	0.490864187479019	-2870	-0.137259781360626	4.036	0.645249992609024	0	0.0190909090909091	102937.765625	0
Braz-2003-24642	2004-02-08 08:21:00	1553953.09097313	4058512.0370969	4096.26346394205	26.761840143529	4680	0.473141667743524	-3219.5	-0.137259781360626	3.8965	0.578499987721443	0	0.0197727272727273	98923.6640625	0
Braz-2003-24642	2004-02-08 09:39:00	1555613.38737502	4063456.56680108	689.306504980391	102.938730681007	4680	0.485784401496251	-2968.5	-0.137259781360626	3.8925	0.51616666217645	0	0.0190909090909091	103063.1796875	0
Braz-2003-24642	2004-02-08 10:57:00	1555320.49107845	4063406.05124529	1273.15678232573	178.132866815961	2220	0.491648085415363	-2956	-0.137259781360626	3.8965	0.532250002026558	0	0.0190909090909091	103063.1796875	0
Braz-2003-24642	2004-02-08 11:34:00	1557114.4401362	4063238.75180478	1603.20779833111	126.410540461142	156900	0.484694185582074	-3048.25	-0.137259781360626	3.78125	0.39724999666214	0	0.0190909090909091	103812.265625	0
Braz-2003-24642	2004-02-10 07:09:00	1588367.13517513	4089982.70818494	135.511936740955	1777.11160528733	1320	0.363803876563907	-3429	-0.141091577708721	3.681	0.421249993145466	0	0.0145454545454545	145675.09375	0
Braz-2003-24642	2004-02-10 07:31:00	1587371.52536273	4089976.87071895	7501.84708163981	1387.9335462947	4560	0.364631667733192	-3402	-0.137259781360626	3.667	0.408500000834465	0	0.0145454545454545	144921.59375	0
Braz-2003-24642	2004-02-10 08:47:00	1588100.96136073	4091315.82689486	121.777696315764	161.542208412557	1380	0.36168811056349	-3387	-0.137259781360626	3.683	0.421499997377396	0	0.0145454545454545	145582.671875	0
Braz-2003-24642	2004-02-10 09:10:00	1588047.79540919	4092022.10522271	760.93028280874	391.827457914014	1080	0.36168811056349	-3326	-0.137259781360626	3.69033333333333	0.425666665037473	0	0.0145454545454545	146247.609375	0
Braz-2003-24642	2004-02-10 09:28:00	1589481.55898774	4092391.49146548	3776.6989723914	2973.01720997008	2700	0.360841833055019	-3417.25	-0.141091577708721	3.7255	0.451249994337559	0	0.0134090909090909	147744.03125	0
Braz-2003-24642	2004-02-10 10:13:00	1589435.70457044	4093443.31939489	1150.79750202989	259.712934590623	2400	0.358511498197913	-3355	-0.141091577708721	3.7325	0.450000002980232	0	0.0122727272727273	148406.015625	0
Braz-2003-24642	2004-02-10 10:53:00	1588352.53464155	4089291.74285126	1438.02594537268	703.71215233744	780	0.363803876563907	-3456	-0.141091577708721	3.664	0.405499994754791	0	0.0145454545454545	145021.328125	0
Braz-2003-24642	2004-02-10 11:06:00	1589343.15761947	4093348.58000731	65.6582360668459	297.683379916494	155820	0.358511498197913	-3355	-0.141091577708721	3.7255	0.445000007748604	0	0.0122727272727273	148406.015625	0
Braz-2003-24642	2004-02-12 06:23:00	1613423.15489993	4071711.80187009	1943.35567565355	1388.17506598056	2640	0.385118888484107	-3670	-0.144923374056816	3.5545	-0.132999999448657	0	0.00954545454545455	154277.328125	0
Braz-2003-24642	2004-02-12 07:07:00	1615020.30458938	4073078.62122576	5171.69699942137	829.023213152138	3120	0.378414501746496	-3747	-0.144923374056816	3.51725	-0.193999998271465	0	0.00636363636363636	155679.484375	0
Braz-2003-24642	2004-02-12 07:59:00	1615825.64454328	4074398.2184292	315.327795419983	190.533390712376	5340	0.378414501746496	-3805	-0.144923374056816	3.4725	-0.240249995142221	0	0.00636363636363636	157081.65625	0
Braz-2003-24642	2004-02-12 09:28:00	1612418.74361223	4073801.02458599	13729.7226183266	493.985937231054	3660	0.383841834962368	-3679	-0.144923374056816	3.51625	-0.156500000506639	0	0.00636363636363636	154702.125	0
Braz-2003-24642	2004-02-12 10:29:00	1615045.97314062	4073188.59680915	138.344670063039	468.322613101591	660	0.378414501746496	-3747	-0.144923374056816	3.4985	-0.212000001221895	0	0.00636363636363636	155679.484375	0
Braz-2003-24642	2004-02-12 10:40:00	1615389.10853943	4072528.64397582	1822.2701750358	3610.64606885512	1560	0.382411999834908	-3770.5	-0.144923374056816	3.506	-0.213500000536442	0	0.00636363636363636	156472.671875	0
Braz-2003-24642	2004-02-12 11:06:00	1614353.12819883	4072654.48615948	3088.94238760757	221.256691730859	158820	0.383755415678024	-3723.5	-0.144923374056816	3.52875	-0.173499997705221	0	0.00636363636363636	155679.484375	0
Braz-2003-24642	2004-02-14 07:13:00	1641802.64255245	4028966.16352725	56.8744072087587	232.587116808475	1200	0.358415007591248	-4443	-0.144923374056816	3.795	-0.00699999975040555	0	0	150858.59375	0
Braz-2003-24642	2004-02-14 07:33:00	1643218.19150125	4028971.75391923	0.0859139977546203	0.336939611002611	2880	0.358415007591248	-4423.75	-0.144923374056816	3.815	-0.0167499999515712	0	0	151620.03125	0
Braz-2003-24642	2004-02-14 08:21:00	1643098.6058259	4027605.10385455	4347.76796122433	425.797635983401	1380	0.358415007591248	-4398	-0.144923374056816	3.81075	-0.0160000002942979	0	0	150941.75	0
Braz-2003-24642	2004-02-14 08:44:00	1645221.48152019	4026158.6242825	50287.0896641391	26.2479681998034	360	0.358415007591248	-4361	-0.107071585953236	3.843	-0.0290000000968575	0	0	151054.78125	0
Braz-2003-24642	2004-02-14 08:50:00	1644220.25819919	4025820.51897744	26474.8666390712	3351.92745884176	4200	0.358415007591248	-4361.5	-0.125997480005026	3.827	-0.0232500000856817	0	0	150319.984375	0
Braz-2003-24642	2004-02-14 10:00:00	1646088.30731762	4024202.53867592	1687.45969926648	251.85963529316	1260	0.358415007591248	-4347	-0.107071585953236	3.85525	-0.0362499998882413	0	0	150433.015625	0
Braz-2003-24642	2004-02-14 10:21:00	1646836.22246696	4024951.02253449	417.750583117962	190.16652180523	158700	0.358415007591248	-4345.75	-0.107071585953236	3.8695	-0.041749999858439	0	0	151846.09375	0
Braz-2003-24642	2004-02-16 06:26:00	1654772.24555415	3995526.5804742	978.446399662352	93.4344285858123	6000	0.301797995964686	-4379.5	-0.107071585953236	4.42975	0.48650000244379	0	0	138787.84375	0
Braz-2003-24642	2004-02-16 08:06:00	1653421.71551565	3996326.90522978	426.607938398636	68.404632362403	5340	0.301797995964686	-4361	-0.107071585953236	4.4035	0.475999996066093	0	0	138019.640625	0
Braz-2003-24642	2004-02-16 09:35:00	1653946.63397354	3997594.68704183	1021.65032722694	120.948187190231	120	0.301797995964686	-4376	-0.107071585953236	4.404	0.449750006198883	0.000681818181818182	0	139300.03125	1
Braz-2003-24642	2004-02-16 09:37:00	1653654.07161123	3997550.60006615	618.383800944622	155.671728688516	360	0.301797995964686	-4368.25	-0.107071585953236	4.39466666666667	0.451500003536542	0.000303030303030303	0	139300.03125	1
Braz-2003-24642	2004-02-16 09:43:00	1653479.11697129	3997127.99970904	2655.96534767267	170.085321307324	164160	0.301797995964686	-4359	-0.107071585953236	4.39575	0.458250001072884	0	0	138659.828125	0
Braz-2003-24642	2004-02-18 07:19:00	1623828.86213447	3989603.5308417	1009.06353923076	44.2917779946857	660	0.396097153425217	-4332	-0.135621398687363	4.15375	0.691500008106232	0	0.00454545454545455	111214.1328125	0
Braz-2003-24642	2004-02-18 07:30:00	1624768.92563387	3989724.86495529	1485.82642774875	128.67258525524	240	0.391552364284342	-4334.75	-0.135621398687363	4.15875	0.678249999880791	0	0.00454545454545455	111959.203125	0
Braz-2003-24642	2004-02-18 07:34:00	1625907.05741771	3989216.85952927	3405.43157425313	547.818409442748	4800	0.391552364284342	-4342.25	-0.135621398687363	4.16016666666667	0.671499997377396	0	0.00454545454545455	112050.3828125	0
Braz-2003-24642	2004-02-18 08:54:00	1623338.3326868	3988443.63901434	2707.90995948954	2821.04088707171	300	0.405767444107268	-4325.5	-0.135621398687363	4.1485	0.703749999403954	0.000227272727272727	0.00409090909090909	109885.75	1
Braz-2003-24642	2004-02-18 08:59:00	1624211.99524384	3988581.04257008	215.640914864857	386.051078117154	840	0.396097153425217	-4328.5	-0.135621398687363	4.1555	0.686750009655952	0	0.00454545454545455	110547.4140625	0
Braz-2003-24642	2004-02-18 09:13:00	1624331.29437846	3988784.64537885	682.429079452885	296.453310657357	4680	0.391552364284342	-4328.5	-0.135621398687363	4.1555	0.686750009655952	0	0.00454545454545455	111296.9453125	0
Braz-2003-24642	2004-02-18 10:31:00	1623788.84743805	3989148.29935886	4377.9702602257	2390.69075177733	1500	0.396097153425217	-4332	-0.135621398687363	4.15375	0.691500008106232	0	0.00454545454545455	110547.4140625	0
Braz-2003-24642	2004-02-18 10:56:00	1622703.20903629	3988713.3502647	1234.47076345477	280.076507350179	4500	0.413584500551224	-4325	-0.135621398687363	4.1465	0.708250001072884	0.000454545454545455	0.00363636363636364	109801.875	1
Braz-2003-24642	2004-02-18 12:11:00	1623300.52064221	3994379.86644308	216.139490584794	117.121124343906	1440	0.384634272618727	-4363	-0.140272386372089	4.1605	0.666000008583069	0	0.00409090909090909	113918.90625	0
Braz-2003-24642	2004-02-18 12:35:00	1623406.18797137	3996562.34413403	2701.08293416559	2570.41127859624	151020	0.38606733083725	-4377	-0.144923374056816	4.1655	0.638000011444092	0	0.00272727272727273	115953.7578125	0
Braz-2003-24642	2004-02-20 06:32:00	1616814.98637716	3988389.41901441	1139.75061604143	221.489985092745	2040	0.322789664069812	-4362	-0.135621398687363	4.14625	0.643749997019768	0.000909090909090909	0.00340909090909091	104705.6015625	1
Braz-2003-24642	2004-02-20 07:06:00	1618680.38181883	3988289.1772814	19346.6283955314	491.943823181148	3900	0.359249800443649	-4347.25	-0.135621398687363	4.16075	0.636000007390976	0.000909090909090909	0.00272727272727273	106175.203125	1
Braz-2003-24642	2004-02-20 08:11:00	1616168.02527652	3985989.25975427	1527.89319928929	218.914752359812	2100	0.322789664069812	-4353.5	-0.135621398687363	4.13425	0.644749999046326	0.000909090909090909	0.00295454545454545	102614.234375	1
Braz-2003-24642	2004-02-20 08:46:00	1611590.48126146	3988480.91351323	38061.5565087274	506.484089618557	3600	0.29070054536516	-4442.25	-0.135621398687363	4.09825	0.684750005602837	0.000909090909090909	0.00363636363636364	101709.8828125	1
Braz-2003-24642	2004-02-20 09:46:00	1614978.55716229	3985113.5004227	3388.40319219917	158.482291847338	480	0.276799331108729	-4357	-0.135621398687363	4.12375	0.659500002861023	0.000909090909090909	0.00295454545454545	101201.1484375	1
Braz-2003-24642	2004-02-20 09:54:00	1615824.57735238	3985142.49697682	11512.741455706	681.533074014127	1980	0.276799331108729	-4353.5	-0.135621398687363	4.129	0.653750002384186	0.000909090909090909	0.00272727272727273	101935.9453125	1
Braz-2003-24642	2004-02-20 10:27:00	1615758.79268393	3983996.63978368	2140.72106856187	646.911177452932	5940	0.276799331108729	-4351.5	-0.135621398687363	4.12425	0.674000009894371	0.000909090909090909	0.00272727272727273	101258.2578125	1
Braz-2003-24642	2004-02-20 12:06:00	1608590.11688238	3987920.70532286	29428.5516891384	245.073782365632	155880	0.290656499564648	-4497	-0.135621398687363	4.0595	0.717000007629395	0.000454545454545455	0.00409090909090909	98827.203125	1
Braz-2003-24642	2004-02-22 07:24:00	1625914.14361339	3947465.75141243	696.023166373666	301.292531410467	3240	0.395608445008596	-4500	-0.12633191049099	4.29125	0.895749986171722	0	0.00636363636363636	85256.140625	0
Braz-2003-24642	2004-02-22 08:18:00	1627746.20172801	3944455.42564584	1482.92962332182	2653.80221683739	6240	0.401914810761809	-4536	-0.12633191049099	4.3345	1.02874997258186	0	0.00295454545454545	84174.0625	0
Braz-2003-24642	2004-02-22 10:02:00	1630433.46841501	3940417.40939824	1408.4880942653	257.005362578897	2280	0.40147144264645	-4591	-0.12633191049099	4.3875	1.1387500166893	0	0.00363636363636364	84128.421875	0
Braz-2003-24642	2004-02-22 10:40:00	1629746.9928379	3939888.64870372	223.949607017468	121.499253653479	3480	0.405034748837352	-4593.75	-0.12633191049099	4.3875	1.1387500166893	0	0.00363636363636364	83318.28125	0
Braz-2003-24642	2004-02-22 11:38:00	1631144.35060128	3939077.58447017	1878.47258845249	674.342589570099	2580	0.403857082128525	-4612	-0.12633191049099	4.41233333333333	1.15316667159398	0	0.00363636363636364	83548.96875	0
Braz-2003-24642	2004-02-22 12:21:00	1630401.74438829	3939726.8495424	2651.88725157882	81.5629925731403	150960	0.403857082128525	-4600	-0.12633191049099	4.40125	1.14350000023842	0	0.00363636363636364	84128.421875	0
Braz-2003-24642	2004-02-24 06:17:00	1692295.11842119	3879957.70569672	5329.53752132432	88.3260919577508	1200	0.41582269851978	-5224	-0.09104373306036	4.93775	1.72875002026558	0	0	99257.3046875	0
Braz-2003-24642	2004-02-24 06:37:00	1692139.23597398	3880936.1374551	1565.24111730648	214.840402653842	4560	0.415079187263142	-5207.25	-0.09104373306036	4.93325	1.71175000071526	0	0	99048.2890625	0
Braz-2003-24642	2004-02-24 07:53:00	1690886.37837072	3884313.47850341	977.623994708757	145.199085950496	1380	0.409315369345925	-5145	-0.09104373306036	4.91875	1.67300000786781	0	0	100028.9296875	0
Braz-2003-24642	2004-02-24 08:16:00	1691056.69116611	3887313.01920852	13829.6113991654	1927.93734273804	4800	0.407346904277802	-5063	-0.09104373306036	4.9	1.63374999165535	0	0	101813.4296875	0
Braz-2003-24642	2004-02-24 09:36:00	1693532.18552315	3889584.91931152	691.810613597342	91.2420542987877	1260	0.407308131456375	-4978.5	-0.09104373306036	4.84675	1.52799999713898	0	0	106009.4765625	0
Braz-2003-24642	2004-02-24 09:57:00	1694750.96582146	3889730.18025077	248.633080183386	189.021752203895	5880	0.397075097669255	-4957.25	-0.09104373306036	4.85125	1.5275000333786	0	0	106813.328125	0
Braz-2003-24642	2004-02-24 11:35:00	1698643.65147297	3892093.2470588	264.808536968347	241.251478613087	157920	0.37412229180336	-4934	-0.09104373306036	4.814	1.46625000238419	0	0	111218.390625	0
Braz-2003-24642	2004-02-26 07:27:00	1694503.32988899	3868239.41325199	901.364668150937	110.056928287145	6240	0.367559492588043	-5304	-0.09104373306036	4.85325	1.74349999427795	0	0	93727.015625	0
Braz-2003-24642	2004-02-26 09:11:00	1699884.26933081	3869729.09096903	759.035885281874	321.161835615064	6060	0.383867192268372	-5194	-0.09104373306036	4.8335	1.76025003194809	0	0	98935.9296875	0
Braz-2003-24642	2004-02-26 10:52:00	1710549.66123788	3869201.33421707	266.077986457644	11445.3485298266	5640	0.345792002975941	-5121	-0.09104373306036	4.783	1.73850002884865	0	0	107183.453125	0
Braz-2003-24642	2004-02-26 12:26:00	1716869.34500669	3867955.94529591	7015.73141337945	840.370529044877	300	0.281054998437564	-5110	-0.09104373306036	4.78425	1.6742499768734	0	0	111411.71875	0
Braz-2003-24642	2004-02-26 12:31:00	1717242.33820092	3867032.56490111	4207.54381528578	120.420230131253	151980	0.279847856078829	-5097.5	-0.09104373306036	4.767	1.64774999022484	0	0	110816.8828125	0
Braz-2003-24642	2004-02-28 06:44:00	1701809.43002718	3782000.37050312	5221.36292056005	1681.86756529726	1260	0.267544997589929	-5040.75	-0.0774005427956581	3.8005	0.873750001192093	0	0	58277.6796875	0
Braz-2003-24642	2004-02-28 07:05:00	1701054.2888149	3779271.70231922	3269.38111831998	618.685146236206	4800	0.267544997589929	-5007.25	-0.0774005427956581	3.85	0.91024999320507	0	0	56357.88671875	0
Braz-2003-24642	2004-02-28 08:25:00	1702388.71756168	3772790.56426432	915.570284761891	103.394702652719	1140	0.270184998001371	-5065.5	-0.0774005427956581	3.8455	0.909250006079674	0	0	56301.625	0
Braz-2003-24642	2004-02-28 08:44:00	1703598.74787421	3771513.9277857	135.917867070184	456.209281841946	4740	0.270184998001371	-5046.25	-0.0774005427956581	3.81016666666667	0.876666675011317	0	0	56922.80078125	0
Braz-2003-24642	2004-02-28 10:03:00	1701759.77213848	3769791.66869233	4368.01668418516	1218.31165881661	180	0.269407998770475	-5097.5	-0.0774005427956581	3.8265	0.895250007510185	0	0	54381.828125	0
Braz-2003-24642	2004-02-28 10:06:00	1700893.61947924	3768386.73559737	48.075196239513	489.065665420382	1320	0.27394600212574	-5121.5	-0.0774005427956581	3.775	0.848000004887581	0	0	52786.6875	0
Braz-2003-24642	2004-02-28 10:28:00	1700378.74296567	3769469.9615115	6287.35708639892	2327.1594518371	162480	0.26876849681139	-5146.5	-0.0774005427956581	3.83375	0.901500001549721	0	0	53435.99609375	0
Braz-2003-24642	2004-03-01 07:36:00	1769925.36700875	3611067.03603707	653.14810271592	278.35008150262	2580	0.380523502826691	-5189	-0.00181957380846143	2.80125	0.259999997913837	0.0136363636363636	0	74368.0390625	1
Braz-2003-24642	2004-03-01 08:19:00	1761895.41073018	3616393.30334358	526.981842481653	940.771890133307	3420	0.380523502826691	-5666	-0.00181957380846143	3.066	0.485500000417233	0.0154545454545455	0	67337.2109375	1
Braz-2003-24642	2004-03-01 09:16:00	1776594.93507871	3606974.81948402	555.954310730279	244.001065575854	300	0.400654996434848	-4889	-0.00181957380846143	2.58166666666667	0.0309999994933605	0.0151515151515152	0	80583.9140625	1
Braz-2003-24642	2004-03-01 09:21:00	1775709.966087	3604991.2724283	3748.50077599845	1649.44541991078	2460	0.390068244189024	-4907	-0.00181957380846143	2.58775	0.0339999999850988	0.0172727272727273	0	79257.6875	1
Braz-2003-24642	2004-03-01 10:02:00	1778141.16645611	3603162.40651862	442.745588258242	423.917530545463	3540	0.415198600292206	-4837	-0.00181957380846143	2.5225	-0.0249999999068677	0.0172727272727273	0	80887.578125	1
Braz-2003-24642	2004-03-01 11:01:00	1781056.65276943	3601179.64217423	3040.75747946535	4890.36529599353	1620	0.416723504662514	-4759.25	-0.00181957380846143	2.464	-0.0832500010728836	0.0172727272727273	0	83502.828125	1
Braz-2003-24642	2004-03-01 11:28:00	1782087.32678301	3599785.5775664	9014.39085750457	906.974686858975	156000	0.416612148284912	-4751	-0.00181957380846143	2.4425	-0.102250000461936	0.02	0	84317.7734375	1
Braz-2003-24642	2004-03-03 06:48:00	1812212.00361984	3463486.03871504	1283.12054789245	98.1523293959894	4020	0.416612148284912	-4945	-0.148954078555107	1.759	-0.373500004410744	0.181818181818182	0	107950.1875	1
Braz-2003-24642	2004-03-03 07:55:00	1812332.87642536	3462485.80164785	3101.03503832259	366.176454105898	2100	0.416612148284912	-4974	-0.148954078555107	1.78325	-0.353500001132488	0.181818181818182	0	109057.0078125	1
Braz-2003-24642	2004-03-03 08:30:00	1812470.86698119	3464838.19540061	350.544197365254	560.211970525542	360	0.416612148284912	-4933	-0.148954078555107	1.73525	-0.395000003278255	0.181818181818182	0	108833.484375	1
Braz-2003-24642	2004-03-03 08:36:00	1813491.95663614	3464374.53107758	1542.94385089705	772.812944054474	3660	0.416612148284912	-4899	-0.148954078555107	1.7405	-0.391500003635883	0.181818181818182	0	109937.3203125	1
Braz-2003-24642	2004-03-03 09:37:00	1815757.28640897	3464690.72682072	3619.23807690352	11273.2436445739	2280	0.416612148284912	-4802	-0.148954078555107	1.73025	-0.397750005125999	0.19	0	111817.0703125	1
Braz-2003-24642	2004-03-03 10:15:00	1816453.81824494	3464815.68364292	270.232446917994	316.024957717237	2820	0.416612148284912	-4780.5	-0.148954078555107	1.729	-0.395499996840954	0.192727272727273	0	112811.796875	1
Braz-2003-24642	2004-03-03 11:02:00	1818145.87524347	3463044.10925279	3327.2593085507	536.98637838635	3120	0.416612148284912	-4697	-0.148954078555107	1.725	-0.386250004172325	0.192727272727273	0	114024.8359375	1
Braz-2003-24642	2004-03-03 11:54:00	1821602.58129377	3462233.88578941	1496.96295456557	124.12846768283	2940	0.416612148284912	-4628.5	-0.143993124365807	1.6985	-0.374500006437302	0.192727272727273	0	118112.3515625	1
Braz-2003-24642	2004-03-03 12:43:00	1823056.17141125	3461500.55777821	394.618228731336	1269.30689801695	154020	0.416612148284912	-4669	-0.139032170176506	1.6925	-0.372500002384186	0.192727272727273	0	119105.921875	1
Braz-2003-24642	2004-03-05 07:30:00	1809624.83468235	3414429.05760232	3572.16793333074	457.627222020733	780	0.532799786991543	-4700.5	-0.139032170176506	1.42	-0.560000002384186	0.336818181818182	0	105511.609375	1
Braz-2003-24642	2004-03-05 07:43:00	1810805.30756472	3413905.18049129	1155.90607787252	539.232609693183	5100	0.51476769722425	-4662.5	-0.139032170176506	1.36625	-0.603249996900558	0.341818181818182	0	106388.796875	1
Braz-2003-24642	2004-03-05 09:08:00	1814424.73771934	3412183.87901829	82.0578416663399	172.072687971998	900	0.47680799798532	-4685	-0.139032170176506	1.24475	-0.701499998569489	0.341818181818182	0	108937.21875	1
Braz-2003-24642	2004-03-05 09:23:00	1815795.10151761	3413155.77196938	401.000002712272	82.6955162072229	360	0.455457731088003	-4608.75	-0.139032170176506	1.18575	-0.760250017046928	0.341818181818182	0	110294.5546875	1
Braz-2003-24642	2004-03-05 09:29:00	1814213.99818195	3412136.02335235	2443.26672442585	1470.37383718884	3780	0.47002787515521	-4686	-0.139032170176506	1.24475	-0.701499998569489	0.341818181818182	0	108060.03125	1
Braz-2003-24642	2004-03-05 10:32:00	1812828.6239643	3412250.76112194	1663.49992230544	325.340775159095	2220	0.482012203335762	-4787.5	-0.139032170176506	1.29466666666667	-0.657333344221115	0.341818181818182	0	107182.8515625	1
Braz-2003-24642	2004-03-05 11:09:00	1811390.35780765	3413344.45441407	5782.90788857009	1435.99358253109	3840	0.504578602313995	-4719	-0.139032170176506	1.3445	-0.620999991893768	0.341818181818182	0	106785.8203125	1
Braz-2003-24642	2004-03-05 12:13:00	1811142.07272062	3414510.83541977	3010.44725393959	207.649517645627	153780	0.504578602313995	-4662.5	-0.139032170176506	1.35625	-0.616999998688698	0.341818181818182	0	106868.9453125	1
Braz-2003-24642	2004-03-07 06:56:00	1820504.24612784	3383973.83283077	7293.52037622595	644.153154954826	6540	0.428404768308004	-5154	-0.139032170176506	1.354	-0.399999998509884	0.416136363636364	0	100973.6328125	1
Braz-2003-24642	2004-03-07 08:45:00	1824145.99259103	3376678.72241415	1376.93270009651	1163.61509627363	5940	0.435784992846576	-5014	-0.139032170176506	1.23925	-0.458999998867512	0.431818181818182	0	100405.171875	1
Braz-2003-24642	2004-03-07 10:24:00	1822555.98572005	3377476.1573499	3378.90188784922	702.414308677933	5940	0.447137438588672	-4976	-0.139032170176506	1.27275	-0.440999999642372	0.431818181818182	0	99979.421875	1
Braz-2003-24642	2004-03-07 12:03:00	1816908.80995966	3367765.41447778	820.599157753306	265.655136392484	153300	0.421103999018669	-4720	-0.139032170176506	1.284	-0.433999992907047	0.440909090909091	0.000909090909090909	90042.0859375	1
Braz-2003-24642	2004-03-09 06:38:00	1749919.56138027	3355357.38479128	842.560097761498	1740.40444536761	4140	0.286664582788944	-6496	-0.135750308632851	1.285	-0.538499996066093	0.711818181818182	0.0309090909090909	24602.59765625	1
Braz-2003-24642	2004-03-09 07:47:00	1746255.42239278	3351196.65862342	2379.98903538256	164.127709624616	1920	0.303205784942423	-6415.5	-0.135750308632851	1.28425	-0.483250007033348	0.711818181818182	0.0309090909090909	19208.177734375	1
Braz-2003-24642	2004-03-09 08:19:00	1741831.09803707	3351950.6857896	137075.057140439	415.814675404532	4080	0.223430915425221	-6769.25	-0.135750308632851	1.286	-0.420999988913536	0.742727272727273	0.0509090909090909	16120.892578125	1
Braz-2003-24642	2004-03-09 09:27:00	1740459.99741468	3345353.21438749	1359.85677953456	1057.72218553989	720	0.240887671709061	-6633	-0.135750308632851	1.278	-0.422250002622604	0.742727272727273	0.0509090909090909	12003.7236328125	1
Braz-2003-24642	2004-03-09 09:39:00	1739652.37230225	3346338.76110386	248.352192034828	69.1598672755628	1320	0.233274003863335	-6691	-0.135750308632851	1.27775	-0.409249998629093	0.742727272727273	0.0509090909090909	11577.97265625	1
Braz-2003-24642	2004-03-09 10:01:00	1738663.89654527	3345830.20773271	735.662006850764	355.803830345535	4680	0.22894075140357	-6701.5	-0.135750308632851	1.276	-0.405000001192093	0.742727272727273	0.0509090909090909	10690.794921875	1
Braz-2003-24642	2004-03-09 11:19:00	1735171.42038332	3342327.59817462	1116.64162914697	677.723083723095	157200	0.245458999276161	-6812.5	-0.135750308632851	1.266	-0.380499996244907	0.774545454545455	0.0636363636363636	5296.37353515625	1
Braz-2003-24642	2004-03-11 06:59:00	1606705.82679078	3377728.57302967	321.475958176477	175.537390191428	960	0.635825991630554	-1685.5	-0.163472652435303	0.5755	0.0995000004768372	0.771363636363636	0.0668181818181818	97672.609375	1
Braz-2003-24642	2004-03-11 07:15:00	1607615.20704604	3379346.04935844	7893.10299626577	7.80286874094179	2280	0.635825991630554	-1769.5	-0.163472652435303	0.563499999999999	0.0927499998360872	0.768181818181818	0.06	96538.3984375	1
Braz-2003-24642	2004-03-11 07:53:00	1606691.29512423	3382326.43787599	878.77919486922	100.809626301032	2820	0.635825991630554	-1782.5	-0.163472652435303	0.566999999999999	0.0679999999701977	0.768181818181818	0.06	97093.6171875	1
Braz-2003-24642	2004-03-11 08:40:00	1608634.8580955	3382815.92484915	2713.36000784195	243.645042310404	3180	0.635825991630554	-1861	-0.163472652435303	0.549499999999999	0.0570000009611249	0.760454545454545	0.0504545454545455	94969.9375	1
Braz-2003-24642	2004-03-11 09:33:00	1607713.12114279	3381790.9501985	2610.01326657256	780.62079037	3720	0.635825991630554	-1821.5	-0.163472652435303	0.5585	0.0705000013113022	0.768181818181818	0.06	96104.1484375	1
Braz-2003-24642	2004-03-11 10:35:00	1607236.45454459	3381224.19120125	4118.66567935894	1305.78424933971	1020	0.635825991630554	-1774.5	-0.163472652435303	0.563	0.0847500022500753	0.768181818181818	0.06	97238.3671875	1
Braz-2003-24642	2004-03-11 10:52:00	1607349.60816104	3380130.85817974	297.617226961168	66.8480069303926	4980	0.635825991630554	-1755.5	-0.163472652435303	0.565333333333333	0.0886666675408681	0.768181818181818	0.06	96393.6484375	1
Braz-2003-24642	2004-03-11 12:15:00	1607674.70539805	3381448.86152542	9302.43688106533	1893.63250359465	900	0.635825991630554	-1821.5	-0.163472652435303	0.5585	0.0705000013113022	0.768181818181818	0.06	96248.8984375	1
Braz-2003-24642	2004-03-11 12:30:00	1608348.11165241	3381840.00486226	4778.90625171585	3014.57877886378	150300	0.635825991630554	-1831.25	-0.163472652435303	0.55425	0.0747500006109476	0.768181818181818	0.06	95114.6796875	1
Braz-2003-24642	2004-03-13 06:15:00	1564509.32556001	3373798.32912819	1245.91596537172	160.55743137148	4320	0.635825991630554	-552	-0.121982976794243	0.512	0.329999998211861	0.837727272727273	0.0836363636363636	139809.28125	1
Braz-2003-24642	2004-03-13 07:27:00	1562998.93929286	3377158.55729319	1768.09021304256	80.1704557503886	2580	0.279442995786667	-554.5	-0.121982976794243	0.52875	0.330000005662441	0.830909090909091	0.0781818181818182	141353.96875	1
Braz-2003-24642	2004-03-13 08:10:00	1561691.7239147	3379286.9118614	3149.40795618367	2001.00679241136	1860	0.279442995786667	-839.5	-0.121982976794243	0.542999999999999	0.336000010371208	0.830909090909091	0.0781818181818182	142053.953125	1
Braz-2003-24642	2004-03-13 08:41:00	1564203.00070432	3374237.06663322	150.188947429399	1810.44800278777	1740	0.279442995786667	-521.5	-0.121982976794243	0.513999999999999	0.329250000417233	0.833181818181818	0.08	140798.75	1
Braz-2003-24642	2004-03-13 09:10:00	1560898.72490229	3378220.37014781	103.136256681471	1337.40374721126	1320	0.279442995786667	-695.75	-0.121982976794243	0.539499999999999	0.336249999701977	0.830909090909091	0.0781818181818182	143188.15625	1
Braz-2003-24642	2004-03-13 09:32:00	1565260.17990289	3375580.32199347	4472.93158587995	8295.97596091351	1080	0.279442995786667	-458	-0.121982976794243	0.515499999999999	0.329500004649162	0.833181818181818	0.08	139519.78125	1
Braz-2003-24642	2004-03-13 09:50:00	1562705.22663784	3376772.31281475	1516.53259584785	132.048901076998	6000	0.279442995786667	-554.5	-0.121982976794243	0.52875	0.330000005662441	0.830909090909091	0.0781818181818182	141353.96875	1
Braz-2003-24642	2004-03-13 11:30:00	1566036.15455753	3375712.46183036	1549.79132282756	279.701700276625	1920	0.279442995786667	-498	-0.121982976794243	0.513999999999999	0.334000006318092	0.837727272727273	0.0836363636363636	138530.3125	1
Braz-2003-24642	2004-03-13 12:02:00	1570759.34122649	3374135.63273177	43812.2182263343	1137.51417846907	6120	0.279442995786667	-257	-0.121982976794243	0.495	0.348499998450279	0.84	0.0854545454545455	133872.46875	1
Braz-2003-24642	2004-03-13 13:44:00	1566425.67983376	3375132.63379441	1203.664001165	2498.27495326921	152640	0.279442995786667	-431	-0.121982976794243	0.509499999999999	0.337999999523163	0.84	0.0854545454545455	137685.59375	1
Braz-2003-24642	2004-03-15 07:08:00	1538639.46465823	3325633.22709213	4565.00046660924	1043.29607029401	5880	0.279442995786667	-1313.5	-0.121982976794243	0.0209999999999999	-0.117749998345971	0.901818181818182	0.256363636363636	176337.671875	1
Braz-2003-24642	2004-03-15 08:46:00	1537798.78397932	3323291.25412341	1547.20097749798	69.9645669907101	1080	0.279442995786667	-1276.5	-0.121982976794243	0.00574999999999992	-0.159749995917082	0.901818181818182	0.256363636363636	178334.453125	1
Braz-2003-24642	2004-03-15 09:04:00	1539258.04440599	3321590.9141514	5872.14810895028	823.473485283624	3000	0.279442995786667	-1164	-0.121982976794243	-0.00649999999999995	-0.194749999791384	0.901818181818182	0.256363636363636	177766.578125	1
Braz-2003-24642	2004-03-15 09:54:00	1539681.39322744	3321588.76817375	7575.52526057559	572.378476417801	3000	0.279442995786667	-1037.5	-0.121982976794243	-0.00649999999999995	-0.194749999791384	0.901818181818182	0.256363636363636	176836.75	1
Braz-2003-24642	2004-03-15 10:44:00	1540614.23996887	3320387.60572137	6894.22352275437	163.280422759941	3000	0.279442995786667	-893.25	-0.121982976794243	-0.0185000000000004	-0.215500000864267	0.899545454545455	0.261590909090909	176659.296875	1
Braz-2003-24642	2004-03-15 11:34:00	1540909.53737229	3319717.95584107	4463.37222514108	1941.64733793066	2820	0.279442995786667	-806	-0.121982976794243	-0.0185000000000004	-0.215500000864267	0.899545454545455	0.261590909090909	176659.296875	1
Braz-2003-24642	2004-03-15 12:21:00	1539227.14381456	3320192.89851801	6122.00989777197	1191.09839600415	151080	0.279442995786667	-1120	-0.121982976794243	-0.0135000000000005	-0.210250001400709	0.901818181818182	0.256363636363636	178510.34375	1
Braz-2003-24642	2004-03-17 06:19:00	1543057.88749	3340916.8468665	359.681294809908	365.745280016586	5400	0.279442995786667	-2176	-0.121982976794243	0.42875	-0.019000000320375	0.896363636363636	0.18	167856.125	1
Braz-2003-24642	2004-03-17 07:49:00	1544427.94684658	3339945.53990136	7081.68624147033	1183.19075001109	540	0.279442995786667	-2100.5	-0.121982976794243	0.4275	-0.0207499996758997	0.896363636363636	0.18	166215.9375	1
Braz-2003-24642	2004-03-17 07:58:00	1543746.51917089	3339902.80782036	1450.95666695277	203.529645258618	6000	0.279442995786667	-2081.5	-0.121982976794243	0.428	-0.0202500000596046	0.896363636363636	0.18	167174.921875	1
Braz-2003-24642	2004-03-17 09:38:00	1541257.33935842	3341656.60922816	7594.30055673197	175.8572183629	1140	0.279442995786667	-2250.5	-0.121982976794243	0.439500000000001	-0.0102500002831221	0.896363636363636	0.18	169509.953125	1
Braz-2003-24642	2004-03-17 09:57:00	1541499.8579852	3341002.66929693	741.589035938937	4461.11490670162	180	0.279442995786667	-2234	-0.121982976794243	0.429	-0.0155000006780028	0.896363636363636	0.18	168817.65625	1
Braz-2003-24642	2004-03-17 10:00:00	1543088.40730016	3341025.4762175	814.730649226617	5549.5921382244	4080	0.279442995786667	-2176	-0.121982976794243	0.434166666666667	-0.0165000002210339	0.896363636363636	0.18	167856.125	1
Braz-2003-24642	2004-03-17 11:08:00	1540791.25539293	3339560.85120533	1004.50495622902	419.325647736825	1740	0.279442995786667	-2210	-0.121982976794243	0.41825	-0.019000000320375	0.904090909090909	0.188181818181818	170054.734375	1
Braz-2003-24642	2004-03-17 11:37:00	1542026.96725581	3338979.6216849	342.266908154131	823.330194325363	153300	0.279442995786667	-2149.5	-0.121982976794243	0.413333333333333	-0.0231666667386889	0.904090909090909	0.188181818181818	169376.46875	1
Braz-2003-24642	2004-03-19 06:12:00	1543357.91297628	3336143.93045569	15936.2368203653	289.19889896678	3480	0.279442995786667	-1823.25	-0.121982976794243	0.40125	-0.0317499996162951	0.898181818181818	0.223636363636364	168349.140625	1
Braz-2003-24642	2004-03-19 07:10:00	1542406.12000585	3349888.55093117	4436.67487283767	2716.56838278545	2580	0.279442995786667	-2299.5	-0.121982976794243	0.48	-0.0354999992996454	0.897727272727273	0.174772727272727	165602.625	1
Braz-2003-24642	2004-03-19 07:53:00	1545210.64141861	3347930.46252781	4460.17861129387	248.646009333025	3720	0.279442995786667	-2159.5	-0.121982976794243	0.472249999999999	-0.0429999995976686	0.896363636363636	0.18	164121.234375	1
Braz-2003-24642	2004-03-19 08:55:00	1547631.36965638	3346780.89941191	15.3184550489757	3034.67775218159	1140	0.279442995786667	-2096	-0.121982976794243	0.467333333333332	-0.0489999999602636	0.89	0.170454545454545	161456.234375	1
Braz-2003-24642	2004-03-19 09:14:00	1549060.19716618	3345792.02311646	26766.8080674426	2272.63193502507	5880	0.279442995786667	-2051.5	-0.121982976794243	0.4625	-0.0480000004172325	0.89	0.170454545454545	160741.703125	1
Braz-2003-24642	2004-03-19 10:52:00	1551175.96159682	3345077.34609395	147.24452944702	28090.277575718	6060	0.279442995786667	-1965.5	-0.121982976794243	0.460000000000001	-0.0535000003874302	0.874545454545455	0.183636363636364	159072.15625	1
Braz-2003-24642	2004-03-19 12:33:00	1552970.59180904	3347971.15351537	132083.545135754	2835.15195939158	8100	0.279442995786667	-1951	-0.121982976794243	0.477999999999999	-0.0347500001080334	0.881363636363636	0.166590909090909	156365.046875	1
Braz-2003-24642	2004-03-19 14:48:00	1552396.77811468	3346374.11715789	2915.54973226529	1476.60270662164	6300	0.279442995786667	-1943	-0.121982976794243	0.4655	-0.0492500001564622	0.874545454545455	0.183636363636364	156878.984375	1
Braz-2003-24642	2004-03-19 16:33:00	1550091.46676941	3346204.5949834	12920.7477011792	192.395322051956	136320	0.279442995786667	-2026.5	-0.121982976794243	0.468	-0.0559999998658895	0.883636363636364	0.160909090909091	159775.390625	1
Braz-2003-24642	2004-03-21 06:25:00	1569298.32693089	3393562.47011061	1641.97781552156	131.775071373538	3660	0.315080395340919	-2372	-0.121982976794243	0.6795	0.263749994337559	0.778863636363636	0.0411363636363636	131966.96875	1
Braz-2003-24642	2004-03-21 07:26:00	1567901.73389099	3394308.61740795	4897.04729164873	66.2329351238102	1560	0.317410994321108	-2428	-0.121982976794243	0.6785	0.279500000178814	0.785909090909091	0.0395454545454545	133945.90625	1
Braz-2003-24642	2004-03-21 07:52:00	1570312.84960045	3390811.66359353	20717.8688155213	1143.14998374924	840	0.315260567835399	-2184	-0.121982976794243	0.723333333333333	0.305833329757055	0.795151515151515	0.0515151515151515	131411.75	1
Braz-2003-24642	2004-03-21 08:06:00	1569484.13172725	3392688.70907098	567.862072213805	127.873491457812	1320	0.315080395340919	-2345	-0.121982976794243	0.6955	0.283500000834465	0.791363636363636	0.0495454545454545	132111.71875	1
Braz-2003-24642	2004-03-21 08:28:00	1571505.13210504	3391530.18784672	130320.106089881	36798.8461819905	2340	0.313148885965347	-2184	-0.121982976794243	0.715999999999999	0.295500002801418	0.791363636363636	0.0495454545454545	130277.53125	1
Braz-2003-24642	2004-03-21 09:07:00	1573459.08645561	3389919.76284985	1852.84553278188	237.688862866122	3480	0.309433996677399	-1922	-0.121982976794243	0.729999999999999	0.294166669249535	0.787575757575758	0.0475757575757576	128588.09375	1
Braz-2003-24642	2004-03-21 10:05:00	1575904.5821361	3388520.08450067	976.202008061761	176.060335192398	6000	0.306246995925903	-1724.5	-0.121982976794243	0.744749999999999	0.298999987542629	0.78	0.0436363636363636	126753.90625	1
Braz-2003-24642	2004-03-21 11:45:00	1578744.73859424	3389589.34309863	995.548876221915	409.239190787996	158280	0.306491494178772	-1684.5	-0.121982976794243	0.716166666666667	0.277666668097178	0.778484848484849	0.0466666666666667	123640.75	1
Braz-2003-24642	2004-03-23 07:43:00	1576568.50560145	3383046.79476552	3584.21502798747	31.9525381261174	4620	0.298817326625188	-977.5	-0.121982976794243	0.443499999999999	0.137499999254942	0.798181818181818	0.0627272727272727	126632.921875	1
Braz-2003-24642	2004-03-23 09:00:00	1580995.54045107	3379312.92317324	1048.90922743495	505.267079619221	1260	0.307224988937378	-341.75	-0.121982976794243	0.345249999999999	0.0762500008568168	0.798181818181818	0.0627272727272727	123254.046875	1
Braz-2003-24642	2004-03-23 09:21:00	1580674.12733437	3380345.0818294	2463.02681643825	1340.36550837956	3720	0.307224988937378	-348	-0.121982976794243	0.389	0.110999999567866	0.798181818181818	0.0627272727272727	123109.296875	1
Braz-2003-24642	2004-03-23 10:23:00	1582407.16526118	3380787.70000767	17160.0916552888	328.546069063186	3660	0.307224988937378	-582.5	-0.121982976794243	0.395249999999999	0.105749998241663	0.788181818181818	0.055	120985.609375	1
Braz-2003-24642	2004-03-23 11:24:00	1584629.83870386	3377562.77028409	1772.41507549602	319.263485066271	155220	0.307224988937378	-185	-0.121982976794243	0.279749999999999	-0.000500000081956387	0.781818181818182	0.0654545454545455	119440.921875	1
Braz-2003-24642	2004-03-25 06:31:00	1577893.71143535	3380554.07688068	1088.02875171176	258.325266809236	5940	0.307224988937378	-512	-0.121982976794243	0.518	0.274499997496605	0.798181818181818	0.0627272727272727	125932.953125	1
Braz-2003-24642	2004-03-25 08:10:00	1576479.79303294	3377552.2688407	512.776780449986	17.0632208178756	1680	0.307224988937378	-96.25	-0.121982976794243	0.476999999999999	0.239000000059605	0.798181818181818	0.0627272727272727	127356.6640625	1
Braz-2003-24642	2004-03-25 08:38:00	1573692.16937923	3377291.57862841	12790.4287041384	527.951232999418	4380	0.307224988937378	-261	-0.121982976794243	0.470249999999999	0.214999999850988	0.798181818181818	0.0627272727272727	130469.8203125	1
Braz-2003-24642	2004-03-25 09:51:00	1574450.00362975	3375196.33548369	11161.183684185	2491.01423072193	420	0.307224988937378	-45.25	-0.121982976794243	0.445749999999999	0.209249999374151	0.819090909090909	0.0740909090909091	129769.8515625	1
Braz-2003-24642	2004-03-25 09:58:00	1573275.29935371	3373887.77493947	522.57979832962	294.25399919885	1080	0.307224988937378	-132.25	-0.121982976794243	0.436499999999999	0.20099999755621	0.84	0.0854545454545455	131893.53125	1
Braz-2003-24642	2004-03-25 10:16:00	1571671.6269966	3372584.09953643	3.47099252140485	1123.30705302884	2400	0.307224988937378	-301.75	-0.121982976794243	0.42125	0.1875	0.84	0.0854545454545455	133027.75	1
Braz-2003-24642	2004-03-25 10:56:00	1571294.07196771	3372339.53779348	403.205436508193	306.477942013515	3600	0.307224988937378	-308.5	-0.121982976794243	0.42125	0.1875	0.84	0.0854545454545455	133172.5	1
Braz-2003-24642	2004-03-25 11:56:00	1571373.13234386	3369381.53065827	142.821099532379	291.601688886132	155460	0.307224988937378	-742	-0.121982976794243	0.409833333333333	0.174666667977969	0.84	0.0854545454545455	133606.75	1
Braz-2003-24642	2004-03-27 07:07:00	1561487.27818549	3385559.92264285	0.328106609646837	5947.08802786444	2700	0.307413595914841	-1998	-0.121982976794243	0.545749999999999	0.202250003814697	0.828181818181818	0.0752272727272727	141040.703125	1
Braz-2003-24642	2004-03-27 07:52:00	1559590.66011201	3385389.42001177	13166.0771815362	7231.46245319479	3420	0.321916162967682	-2120.5	-0.121982976794243	0.5575	0.201499998569489	0.82	0.0663636363636364	143164.390625	1
Braz-2003-24642	2004-03-27 08:49:00	1561782.48653365	3381137.82756085	10338.7380434639	164.758485048097	840	0.279442995786667	-1187.25	-0.121982976794243	0.514499999999999	0.151999998837709	0.830909090909091	0.0781818181818182	141764.453125	1
Braz-2003-24642	2004-03-27 09:03:00	1562628.65596969	3381954.86464904	2928.85765773446	1504.92837291963	1620	0.279442995786667	-1339	-0.121982976794243	0.511749999999999	0.151999998837709	0.830909090909091	0.0781818181818182	140630.234375	1
Braz-2003-24642	2004-03-27 09:30:00	1561507.9256472	3383443.34953891	8409.97854802	435.874603253575	6060	0.305272827545802	-1612	-0.121982976794243	0.52975	0.173750001937151	0.830909090909091	0.0781818181818182	141474.953125	1
Braz-2003-24642	2004-03-27 11:11:00	1572368.99387075	3374381.26741627	107536.512015879	214.562192021595	3360	0.305272827545802	-214.75	-0.121982976794243	0.423	0.184000000357628	0.84	0.0854545454545455	131893.53125	1
Braz-2003-24642	2004-03-27 12:07:00	1556739.02020405	3384665.23330811	1482.0679907067	124.515788051714	153000	0.355479831496875	-1987.5	-0.121982976794243	0.573499999999999	0.194249998778105	0.82	0.0663636363636364	146132.796875	1
Braz-2003-24642	2004-03-29 06:37:00	1582035.78095208	3424578.56209228	376.225265329785	229.05936034291	2880	0.255568769243028	-2392	-0.129125446081161	0.301499999999999	-0.166749995201826	0.694545454545455	0.00545454545454545	116875.5859375	1
Braz-2003-24642	2004-03-29 07:25:00	1584329.79727643	3424751.13532149	3677.69675137877	519.079672731318	2940	0.266455547677146	-2408	-0.129125446081161	0.286999999999999	-0.174750003963709	0.711590909090909	0.00818181818181818	113875.59375	1
Braz-2003-24642	2004-03-29 08:14:00	1585172.59354906	3426625.36723765	28009.8571337594	12795.7878089505	1980	0.284311549531089	-2341.5	-0.129125446081161	0.2995	-0.143750000745058	0.694545454545455	0.00545454545454545	113897.796875	1
Braz-2003-24642	2004-03-29 08:47:00	1587757.25533405	3426714.26669036	1148.15371570629	251.607109795668	1020	0.325987663533952	-2224	-0.129125446081161	0.2815	-0.135999996215105	0.717272727272727	0.00909090909090909	110898.40625	1
Braz-2003-24642	2004-03-29 09:04:00	1587283.15621266	3429666.52472545	168.45539791048	1742.31403193419	4920	0.321099197864532	-2031	-0.129125446081161	0.305750000000001	-0.115499999374151	0.679090909090909	0.00272727272727273	111999.078125	1
Braz-2003-24642	2004-03-29 10:26:00	1590560.59363731	3431084.65025366	550.134769989363	124.07759930118	1380	0.366891416410605	-1600.5	-0.129125446081161	0.298	-0.125499997287989	0.694772727272727	0.00477272727272727	108057.015625	1
Braz-2003-24642	2004-03-29 10:49:00	1591907.47126005	3433402.83872354	12862.4294329708	18.6584619316206	4320	0.388514667749405	-1054.25	-0.129125446081161	0.3035	-0.140999998897314	0.684318181818182	0.00340909090909091	107194.3359375	1
Braz-2003-24642	2004-03-29 12:01:00	1594287.4901341	3431433.31509206	2954.87877661628	8342.35092330421	154740	0.414755556318495	-1177	-0.129125446081161	0.285249999999999	-0.123250000178814	0.7	0.00545454545454545	105062.203125	1
Braz-2003-24642	2004-03-31 07:00:00	1590037.00447349	3413262.90536278	442.939815454084	38.9857482572267	1680	0.347682797908783	-2587	-0.121982976794243	0.0812499999999989	-0.109249997884035	0.731818181818182	0.0177272727272727	109505.953125	1
Braz-2003-24642	2004-03-31 07:28:00	1590705.10544706	3411896.93378219	5671.81798860634	74.2981344285044	2040	0.356577331821124	-2554.5	-0.121982976794243	0.0880000000000001	-0.0939999986439943	0.739090909090909	0.0227272727272727	108624.4609375	1
Braz-2003-24642	2004-03-31 08:02:00	1589912.82254916	3412828.46621887	13508.5894004556	6020.68922427661	2160	0.347682797908783	-2573.5	-0.121982976794243	0.0812499999999989	-0.109249997884035	0.731818181818182	0.0177272727272727	109505.953125	1
Braz-2003-24642	2004-03-31 08:38:00	1587897.20546817	3414930.99435723	1052.98373164495	495.769414580376	3840	0.322599247097969	-2615.25	-0.121982976794243	0.0784999999999991	-0.131000000983477	0.727045454545455	0.0145454545454545	111301.890625	1
Braz-2003-24642	2004-03-31 09:42:00	1591449.98805472	3412976.23567921	32945.6860131047	623.871517025121	5940	0.378505751490593	-2557.5	-0.121982976794243	0.0926666666666662	-0.0956666668256124	0.729393939393939	0.0160606060606061	107517.6796875	1
Braz-2003-24642	2004-03-31 11:21:00	1590661.27371004	3412614.44087425	4470.45889171578	874.893555263265	156060	0.356577331821124	-2564	-0.121982976794243	0.0842499999999999	-0.104249998927116	0.731818181818182	0.0177272727272727	108511.765625	1
Braz-2003-24642	2004-04-02 06:42:00	1613474.3981989	3404835.97637083	4121.63198578043	825.580058269525	5700	0.356577331821124	-2770	0.00253223930485547	0.165999999999999	-0.043500000378117	0.739545454545455	0.0190909090909091	86838.125	1
Braz-2003-24642	2004-04-02 08:17:00	1615656.43730496	3406316.87553884	1665.42164368729	90.7615226079129	360	0.356577331821124	-2847	0.00253223930485547	0.138999999999999	-0.0974999982863665	0.739090909090909	0.0136363636363636	84714.4375	1
Braz-2003-24642	2004-04-02 08:23:00	1613371.26694071	3408752.46791937	416.640957877728	122.843590574515	5640	0.356577331821124	-2830	0.00253223930485547	0.027499999999999	-0.168000005185604	0.739090909090909	0.0136363636363636	86259.1328125	1
Braz-2003-24642	2004-04-02 09:57:00	1617813.01671333	3408982.82840667	1575.95776233967	49.8781650361444	2280	0.356577331821124	-2978	0.00253223930485547	0.106249999999999	-0.180500000715256	0.739090909090909	0.0136363636363636	82301.2578125	1
Braz-2003-24642	2004-04-02 10:35:00	1620268.47031055	3408614.98366309	694.113495212334	184.578151588233	5940	0.356577331821124	-3025.5	0.00253223930485547	0.169	-0.140000000596046	0.739090909090909	0.0136363636363636	80322.3203125	1
Braz-2003-24642	2004-04-02 12:14:00	1621234.29930896	3407859.3968928	24687.3956319708	2041.04648516954	151080	0.356577331821124	-3014.5	0.00253223930485547	0.21925	-0.0872500017285347	0.75	0.0236363636363636	79477.6015625	1
Braz-2003-24642	2004-04-04 06:12:00	1605919.47175458	3392208.26678527	31372.2988932003	6859.07951733816	4920	0.356577331821124	-2177	0.0258204843848944	0.423749999999999	0.286250002682209	0.746363636363636	0.0336363636363636	96635.6015625	1
Braz-2003-24642	2004-04-04 07:34:00	1610878.58983903	3399589.49897989	619.452750615455	435.218341469081	840	0.356577331821124	-2621	0.00253223930485547	0.48925	0.31224999576807	0.74	0.0245454545454545	90530.2734375	1
Braz-2003-24642	2004-04-04 07:48:00	1607448.03815731	3400003.049823	374.534730934429	557.754410176995	5100	0.356577331821124	-2535.75	0.0258204843848944	0.448499999999999	0.284000001847744	0.74	0.0245454545454545	93498.6796875	1
Braz-2003-24642	2004-04-04 09:13:00	1605018.95101355	3397650.58101395	19548.3431366989	117.800157938714	960	0.356577331821124	-2385.5	0.0258204843848944	0.432499999999999	0.283500000834465	0.746363636363636	0.0336363636363636	96756.578125	1
Braz-2003-24642	2004-04-04 09:29:00	1606039.6671776	3396882.21244799	208.507459367606	155.360818100116	1260	0.356577331821124	-2406	0.0258204843848944	0.438499999999999	0.292499996721745	0.746363636363636	0.0336363636363636	95911.859375	1
Braz-2003-24642	2004-04-04 09:50:00	1604777.80440138	3397250.01390497	2754.97304509809	1149.00568828355	1800	0.356577331821124	-2385.5	0.0258204843848944	0.429499999999999	0.284749999642372	0.746363636363636	0.0336363636363636	96901.328125	1
Braz-2003-24642	2004-04-04 10:20:00	1604244.07633856	3396699.25913532	22309.9728409796	6189.4955922723	4140	0.356577331821124	-2332	0.0258204843848944	0.429499999999999	0.284749999642372	0.746363636363636	0.0336363636363636	97890.796875	1
Braz-2003-24642	2004-04-04 11:29:00	1603286.11706587	3391917.18342296	336.205187623999	440.88284454774	155880	0.356577331821124	-2062	0.0258204843848944	0.403250000000001	0.270750001072884	0.746363636363636	0.0336363636363636	99604.0078125	1
Braz-2003-24642	2004-04-06 06:47:00	1550304.48967935	3325264.827434	3109.31421634157	813.808511416188	2340	0.356577331821124	-484	0.0258204843848944	-0.20825	-0.205749999731779	0.885454545454545	0.244545454545455	165510.859375	1
Braz-2003-24642	2004-04-06 07:26:00	1550511.83283464	3322154.9021351	780.258435460714	549.883569548434	3720	0.356577331821124	-184.25	0.0258204843848944	-0.218749999999999	-0.192999999970198	0.885454545454545	0.244545454545455	166662.328125	1
Braz-2003-24642	2004-04-06 08:28:00	1549738.7726203	3319441.42067558	10314.328673482	228.134023428706	2100	0.356577331821124	-86	0.0258204843848944	-0.2235	-0.186749998480082	0.885454545454545	0.244545454545455	168773.609375	1
Braz-2003-24642	2004-04-06 09:03:00	1552400.89968685	3317508.00663481	71902.8297832853	3905.89889415783	6060	0.356577331821124	-88	0.0258204843848944	-0.2145	-0.173499997705221	0.873181818181818	0.274545454545455	166447.796875	1
Braz-2003-24642	2004-04-06 10:44:00	1550425.27741554	3318658.9502533	30.5924017821605	4620.90771512527	2760	0.356577331821124	-76.5	0.0258204843848944	-0.2225	-0.181499999016523	0.889090909090909	0.260909090909091	167859.5	1
Braz-2003-24642	2004-04-06 11:30:00	1551040.38017173	3319539.75499314	1147.87447708584	160.128694439778	156540	0.356577331821124	-86	0.0258204843848944	-0.221	-0.184000000357628	0.885454545454545	0.244545454545455	167455.421875	1
Braz-2003-24642	2004-04-08 06:59:00	1566701.84198097	3326671.65956757	1832.78473571717	408.895024911696	2460	0.356577331821124	-1094.25	0.0258204843848944	-0.220499999999999	-0.211000002920628	0.860909090909091	0.247272727272727	149991.1875	1
Braz-2003-24642	2004-04-08 07:40:00	1567253.25576166	3329215.33177978	625.608728836641	161.764699523019	2400	0.356577331821124	-1212.25	0.0258204843848944	-0.222000000000001	-0.229499995708466	0.854545454545455	0.236363636363636	149199.078125	1
Braz-2003-24642	2004-04-08 08:20:00	1564683.91851746	3329603.35704877	21446.8611671956	2067.28201647107	1080	0.356577331821124	-1191.75	0.0258204843848944	-0.2225	-0.230749998241663	0.860909090909091	0.247272727272727	150659.578125	1
Braz-2003-24642	2004-04-08 08:38:00	1564852.81438952	3328497.35617712	7377.52942741228	667.012394155223	2460	0.356577331821124	-1132	0.0258204843848944	-0.223249999999999	-0.223499998450279	0.860909090909091	0.247272727272727	151042.390625	1
Braz-2003-24642	2004-04-08 09:19:00	1563927.91080844	3325709.07464838	2040.88259883289	185.494538874264	2460	0.356577331821124	-911	0.0258204843848944	-0.228	-0.204999998211861	0.860909090909091	0.247272727272727	153140.484375	1
Braz-2003-24642	2004-04-08 10:00:00	1561018.36788487	3324901.57708485	973.932436990294	273.076289147276	1380	0.356577331821124	-689.25	0.0258204843848944	-0.240250000000001	-0.20074999704957	0.860909090909091	0.247272727272727	156290.296875	1
Braz-2003-24642	2004-04-08 10:23:00	1559813.38203452	3325365.08098505	914.32994593725	572.732594148666	2280	0.356577331821124	-668	0.0258204843848944	-0.243500000000001	-0.204250004142523	0.860909090909091	0.247272727272727	157208.0625	1
Braz-2003-24642	2004-04-08 11:01:00	1558310.9240928	3323095.09873801	33199.1977657867	3777.21548532731	2220	0.356577331821124	-455.5	0.0258204843848944	-0.264	-0.206999998539686	0.869090909090909	0.284545454545455	158924.78125	1
Braz-2003-24642	2004-04-08 11:38:00	1559403.04745419	3321607.17590641	417.806109974958	187.70826494142	154560	0.356577331821124	-291	0.0258204843848944	-0.266	-0.198999997228384	0.869090909090909	0.284545454545455	158419.890625	1
Braz-2003-24642	2004-04-10 06:34:00	1539648.73728969	3317611.9481728	3556.59271973301	444.111588476049	1080	0.356577331821124	-872	0.0258204843848944	-0.355750000000001	-0.326999999582767	0.895	0.272045454545455	178351.375	1
Braz-2003-24642	2004-04-10 06:52:00	1539658.1870186	3316788.56978231	43.670442449971	591.096980274778	2640	0.356577331821124	-872	0.0345507944002748	-0.361750000000002	-0.33024999499321	0.892727272727273	0.277272727272727	178742.015625	1
Braz-2003-24642	2004-04-10 07:36:00	1541942.72979673	3318018.69416779	5114.51156130123	178.377738320585	2280	0.356577331821124	-593	0.0258204843848944	-0.352	-0.32575000077486	0.892727272727273	0.277272727272727	176510	1
Braz-2003-24642	2004-04-10 08:14:00	1538058.63929984	3317122.86463671	6904.79314276754	362.325717222245	1140	0.356577331821124	-994	0.0345507944002748	-0.35975	-0.327250003814697	0.899545454545455	0.261590909090909	180582.796875	1
Braz-2003-24642	2004-04-10 08:33:00	1539020.65187884	3316030.70885477	515.682526088377	209.490907093685	2520	0.356577331821124	-880	0.0345507944002748	-0.366000000000001	-0.332000002264977	0.893181818181818	0.292272727272727	180055.328125	1
Braz-2003-24642	2004-04-10 09:15:00	1540148.16567593	3313601.4373674	5592.82270541461	13.8013302374269	2520	0.356577331821124	-623	0.0432811044156551	-0.379	-0.340250000357628	0.893636363636364	0.307272727272727	179942.203125	1
Braz-2003-24642	2004-04-10 09:57:00	1536228.20784236	3313419.0332656	17840.3601168661	3955.88534040487	3420	0.356577331821124	-385	0.0432811044156551	-0.3775	-0.342999994754791	0.893636363636364	0.307272727272727	183505.6875	1
Braz-2003-24642	2004-04-10 10:54:00	1535284.31294546	3310285.85670603	535.297588114637	235.024900863581	4800	0.356577331821124	-757.5	0.0432811044156551	-0.385000000000001	-0.350999996066093	0.893636363636364	0.307272727272727	182214.125	1
Braz-2003-24642	2004-04-10 12:14:00	1535172.95064055	3306683.3446698	446.436561413107	56.1301720504211	1080	0.356577331821124	-1798.5	0.0432811044156551	-0.390000000000001	-0.376750007271767	0.892272727272727	0.319090909090909	180217.0625	1
Braz-2003-24642	2004-04-10 12:32:00	1534098.78944207	3305228.18329598	1508.73432673291	458.20432128038	152340	0.356577331821124	-1826.25	0.0432811044156551	-0.388999999999999	-0.386249996721745	0.888181818181818	0.354545454545455	179658.296875	1
Braz-2003-24642	2004-04-12 06:51:00	1499725.16241453	3278055.73196586	19506.3791639571	4856.69727885601	3180	0.356577331821124	-272	0.0175302438437939	-0.368750000000001	-0.252249997109175	0.930909090909091	0.497272727272727	190617.8125	1
Braz-2003-24642	2004-04-12 07:44:00	1498742.78075042	3280547.84489088	503.872370992825	147.939765485497	240	0.356577331821124	-327	0.0175302438437939	-0.377	-0.259750001132488	0.930909090909091	0.497272727272727	193195.21875	1
Braz-2003-24642	2004-04-12 07:48:00	1498747.17730172	3280780.45906	904.549875541386	146.709070687878	5820	0.356577331821124	-327	0.0175302438437939	-0.379333333333333	-0.259333337346713	0.930909090909091	0.497272727272727	193195.21875	1
Braz-2003-24642	2004-04-12 09:25:00	1495843.684758	3281928.79420304	19098.0787389269	5683.61857587772	300	0.356577331821124	-234	0.0175302438437939	-0.3845	-0.274750001728535	0.930909090909091	0.497272727272727	196207.421875	1
Braz-2003-24642	2004-04-12 09:30:00	1495711.79047312	3280796.19903423	402.358487545892	151.476649873169	2280	0.356577331821124	-200.5	0.0175302438437939	-0.37925	-0.270999997854233	0.930909090909091	0.497272727272727	195617.421875	1
Braz-2003-24642	2004-04-12 10:08:00	1496338.3782368	3280039.80262386	801.3191807297	351.495715797601	5820	0.356577331821124	-255.5	0.0175302438437939	-0.37225	-0.265749998390675	0.930909090909091	0.497272727272727	194220.03125	1
Braz-2003-24642	2004-04-12 11:45:00	1498494.64919185	3279213.18047852	955.41968640758	283.924033070163	6180	0.356577331821124	-256	0.0175302438437939	-0.37225	-0.258249998092651	0.930909090909091	0.497272727272727	192015.21875	1
Braz-2003-24642	2004-04-12 13:28:00	1500110.62493367	3276429.23918122	3438.15151396401	561.309416900306	149460	0.356577331821124	-290	0.0175302438437939	-0.366000000000001	-0.243000000715256	0.930909090909091	0.497272727272727	189437.8125	1
Braz-2003-24642	2004-04-14 06:59:00	1499771.3147023	3281901.54534517	559.765066611592	400.335147867044	1500	0.356577331821124	-421.25	0.0175302438437939	-0.307500000000001	-0.0662500020116568	0.930909090909091	0.497272727272727	192977.8125	1
Braz-2003-24642	2004-04-14 07:24:00	1499579.47417514	3282071.27765488	485.547468662647	79.2918715156314	6000	0.356577331821124	-399	0.0175302438437939	-0.307500000000001	-0.0662500020116568	0.930909090909091	0.497272727272727	192977.8125	1
Braz-2003-24642	2004-04-14 09:04:00	1499569.55597287	3280086.37302282	526.48971859762	168.823100398111	7080	0.356577331821124	-312.5	0.0175302438437939	-0.307750000000001	-0.0562499994412065	0.930909090909091	0.497272727272727	191797.8125	1
Braz-2003-24642	2004-04-14 11:02:00	1500011.37937422	3275638.04417612	80207.5824652678	2433.16079485078	1080	0.356577331821124	-289	0.0175302438437939	-0.334000000000001	-0.0890000015497208	0.930909090909091	0.497272727272727	189437.8125	1
Braz-2003-24642	2004-04-14 11:20:00	1499678.84694003	3278536.22022454	5.66259449136012	93.8410347560466	4860	0.356577331821124	-307	0.0175302438437939	-0.310750000000001	-0.0567500004544854	0.930909090909091	0.497272727272727	191207.8125	1
Braz-2003-24642	2004-04-14 12:41:00	1498106.87397694	3279319.89802806	19225.8902931289	567.194723541462	1080	0.356577331821124	-263.5	0.0175302438437939	-0.304750000000001	-0.0522499997168779	0.930909090909091	0.497272727272727	192822.625	1
Braz-2003-24642	2004-04-14 12:59:00	1498094.55353036	3280141.64302899	2309.71314919636	744.051608730922	151200	0.356577331821124	-295.25	0.0175302438437939	-0.306000000000001	-0.056250000372529	0.930909090909091	0.497272727272727	193412.625	1
Braz-2003-24642	2004-04-16 06:59:00	1457630.87755711	3281012.49188699	9007.59355169103	2356.14648822377	1140	0.356577331821124	-1911.5	0.0175302438437939	-0.704000000000001	-0.376499995589256	0.968181818181818	0.52	226566.59375	1
Braz-2003-24642	2004-04-16 07:18:00	1458047.21830761	3281019.03072103	18805.1346608988	38.9711512394761	1920	0.356577331821124	-1908.75	0.0175302438437939	-0.707000000000001	-0.375249996781349	0.968181818181818	0.52	226566.59375	1
Braz-2003-24642	2004-04-16 07:50:00	1454895.70728718	3279171.67282036	5742.95008670771	577.697545199786	3000	0.356577331821124	-1776	0.00556926405988634	-0.695	-0.386500008404255	0.968181818181818	0.52	227996.046875	1
Braz-2003-24642	2004-04-16 08:40:00	1452323.06440478	3276588.52517229	529.370019541286	2925.0097905473	1860	0.356577331821124	-1685	-0.0063917157240212	-0.69225	-0.385249994695187	0.970454545454545	0.547727272727273	228623.15625	1
Braz-2003-24642	2004-04-16 09:11:00	1452484.9501303	3276080.22427398	22571.9945137012	1137.68561723444	4020	0.356577331821124	-1644	-0.0063917157240212	-0.69225	-0.385249994695187	0.970454545454545	0.547727272727273	228097.125	1
Braz-2003-24642	2004-04-16 10:18:00	1452736.50504668	3273219.50806418	5181.36969508762	383.779013544235	1920	0.356577331821124	-1593	-0.0063917157240212	-0.7015	-0.365500003099442	0.972727272727273	0.575454545454545	226538.203125	1
Braz-2003-24642	2004-04-16 10:50:00	1453598.1794797	3273574.67801657	19727.921584007	8183.10060099065	3960	0.356577331821124	-1583	0.00556926405988634	-0.7035	-0.37449999153614	0.972727272727273	0.575454545454545	226199.875	1
Braz-2003-24642	2004-04-16 11:56:00	1454925.41765078	3270545.73225352	19675.1611976866	13428.8955751964	2040	0.356577331821124	-1478.5	0.0175302438437939	-0.712000000000002	-0.36149999499321	0.972727272727273	0.575454545454545	223795.03125	1
Braz-2003-24642	2004-04-16 12:30:00	1452147.44134502	3269415.59668088	2122.25103502344	227.555466478789	4140	0.356577331821124	-1526.25	-0.0063917157240212	-0.705750000000001	-0.337249994277954	0.972727272727273	0.575454545454545	225370.78125	1
Braz-2003-24642	2004-04-16 13:39:00	1451859.26689213	3265415.7856447	10680.657210612	9024.9552918865	146760	0.356577331821124	-1219.5	0.0175302438437939	-0.708	-0.327500000596046	0.971212121212121	0.608030303030303	223398.75	1
Braz-2003-24642	2004-04-18 06:25:00	1438894.59505667	3263810.77180319	8812.12225930529	414.553790391732	2280	0.356577331821124	-303	-0.0063917157240212	-1.02175	-0.551250010728836	0.976363636363636	0.615454545454545	234382.734375	1
Braz-2003-24642	2004-04-18 07:03:00	1437904.72150879	3264301.15635926	3127.21376977357	427.906985208481	4320	0.356577331821124	-449	-0.0063917157240212	-1.01575	-0.556000009179115	0.976363636363636	0.634090909090909	235271.53125	1
Braz-2003-24642	2004-04-18 08:15:00	1438988.00725562	3265298.65252858	969.788704534196	193.322764015199	1800	0.356577331821124	-449.5	-0.0063917157240212	-1.019	-0.551500007510185	0.976363636363636	0.615454545454545	234843.609375	1
Braz-2003-24642	2004-04-18 08:45:00	1439270.06968159	3266155.7787746	2490.5938545738	830.739601635221	2820	0.356577331821124	-775.25	-0.0063917157240212	-1.02025	-0.550999999046326	0.976818181818182	0.604772727272727	235307.8125	1
Braz-2003-24642	2004-04-18 09:32:00	1440096.81905845	3265940.37577749	649.251154950046	1903.91227287457	1320	0.356577331821124	-715	-0.0063917157240212	-1.0235	-0.543750002980232	0.976363636363636	0.615454545454545	234423.421875	1
Braz-2003-24642	2004-04-18 09:54:00	1439988.25001352	3266201.3353126	1215.73861483222	5440.10445731071	1680	0.356577331821124	-738.5	-0.0063917157240212	-1.02383333333333	-0.545666664838791	0.976363636363636	0.615454545454545	234423.421875	1
Braz-2003-24642	2004-04-18 10:22:00	1437659.48696161	3269017.15012163	6889.58541112203	148.70803752341	5880	0.356577331821124	-934	-0.0063917157240212	-1.021	-0.564499974250793	0.978181818181818	0.572727272727273	237600.359375	1
Braz-2003-24642	2004-04-18 12:00:00	1433490.44245147	3282766.81248623	29965.5609387968	1307.22193656977	157620	0.356577331821124	-2224	-0.0063917157240212	-1.03775	-0.646499991416931	0.975454545454545	0.476363636363636	247978.03125	1
Braz-2003-24642	2004-04-20 07:47:00	1478702.57207624	3272699.16540772	14795.3193840977	882.327179151951	540	0.356577331821124	-1621	0.0175302438437939	-0.849749999999999	-0.554000005125999	0.953636363636364	0.562727272727273	204686.390625	1
Braz-2003-24642	2004-04-20 07:56:00	1477704.18245583	3272735.69965824	995.641121964268	116.411741829	3060	0.356577331821124	-1650.5	0.0175302438437939	-0.849	-0.557250007987022	0.953636363636364	0.562727272727273	205508.984375	1
Braz-2003-24642	2004-04-20 08:47:00	1480489.46899514	3273382.65540454	847.846694196401	225.752103271902	2520	0.356577331821124	-1546.25	0.0175302438437939	-0.85725	-0.55825001001358	0.953636363636364	0.562727272727273	203045.984375	1
Braz-2003-24642	2004-04-20 09:29:00	1482988.94401313	3275156.48345928	925.585299545135	148.421920536503	660	0.356577331821124	-1484.5	0.0175302438437939	-0.862500000000001	-0.568500012159348	0.951363636363636	0.551818181818182	202576.703125	1
Braz-2003-24642	2004-04-20 09:40:00	1483029.60064266	3275962.75014124	2850.77942252781	1173.99550459576	960	0.356577331821124	-1463.5	0.0175302438437939	-0.865000000000001	-0.582500010728836	0.949090909090909	0.540909090909091	203163.890625	1
Braz-2003-24642	2004-04-20 09:56:00	1484950.5194487	3274506.64132469	1029.09335567055	794.547387728326	1800	0.356577331821124	-1360	0.0175302438437939	-0.851500000000001	-0.545750007033348	0.949090909090909	0.540909090909091	200958.859375	1
Braz-2003-24642	2004-04-20 10:26:00	1486334.81968184	3275881.67253316	900.185102814764	89.7787712543742	4140	0.356577331821124	-1176	0.0175302438437939	-0.84125	-0.537500008940697	0.949090909090909	0.540909090909091	199934.0625	1
Braz-2003-24642	2004-04-20 11:35:00	1490866.40761611	3275929.94754528	37.4940425937947	164.46734133614	1800	0.356577331821124	-475.5	0.0175302438437939	-0.795333333333334	-0.47033333281676	0.949090909090909	0.540909090909091	196704.4375	1
Braz-2003-24642	2004-04-20 12:05:00	1488694.46614154	3277341.01731243	759.475159166923	295.005959362345	154980	0.356577331821124	-641	0.0175302438437939	-0.81025	-0.511000007390976	0.949090909090909	0.540909090909091	198909.25	1
Braz-2003-24642	2004-04-22 07:08:00	1456955.94829835	3280025.94685573	39727.0122794504	23914.8045815158	840	0.356577331821124	-1871	0.0175302438437939	-0.623000000000001	-0.319250002503395	0.968181818181818	0.52	226855.890625	1
Braz-2003-24642	2004-04-22 07:22:00	1452800.50039428	3284263.25764113	3374.41936476012	4950.91473975226	2400	0.356577331821124	-2053.75	-0.0063917157240212	-0.585000000000001	-0.316250003874302	0.967272727272727	0.484545454545455	232392.53125	1
Braz-2003-24642	2004-04-22 08:02:00	1451950.26774106	3281925.30208417	14862.9539202851	133.416166820894	2700	0.356577331821124	-1939	-0.0063917157240212	-0.586750000000001	-0.304250001907349	0.967272727272727	0.484545454545455	232140.5	1
Braz-2003-24642	2004-04-22 08:47:00	1454821.78521203	3277095.03996345	424.205487883231	1548.95776108463	960	0.356577331821124	-1685.5	0.00556926405988634	-0.614000000000001	-0.325000002980232	0.968181818181818	0.52	226926.640625	1
Braz-2003-24642	2004-04-22 09:03:00	1451935.829382	3280066.50067532	35.1184131892687	387.934660114324	2220	0.356577331821124	-1825.5	-0.0063917157240212	-0.59125	-0.300750002264977	0.968181818181818	0.52	231064.3125	1
Braz-2003-24642	2004-04-22 09:40:00	1449681.19808633	3278911.7929265	1768.7187229261	221.422588522172	5880	0.356577331821124	-1854.75	-0.0063917157240212	-0.579500000000001	-0.285000011324883	0.970909090909091	0.501818181818182	232226.875	1
Braz-2003-24642	2004-04-22 11:18:00	1450751.7691512	3277583.42429547	33929.3283653441	4256.0138405911	155220	0.356577331821124	-1746.5	-0.0063917157240212	-0.588000000000001	-0.29475000500679	0.970454545454545	0.547727272727273	230849.84375	1
Braz-2003-24642	2004-04-24 06:25:00	1503339.39743887	3301847.36752861	17522.3410520403	5825.2524304403	1860	0.356577331821124	-1566.5	0.0175302438437939	-0.2705	0.0664999987930059	0.913636363636364	0.381818181818182	201548.21875	1
Braz-2003-24642	2004-04-24 06:56:00	1509739.8921297	3296576.3665492	5453.87796856341	1108.88528192386	4020	0.356577331821124	-1408.5	0.0175302438437939	-0.3365	0.0412499997764826	0.907272727272727	0.404545454545455	193753.796875	1
Braz-2003-24642	2004-04-24 08:03:00	1510839.8919372	3295570.00650521	1690.02159508782	60.7787821029892	3120	0.356577331821124	-1538.5	0.0175302438437939	-0.364	0.0247500007972121	0.907272727272727	0.404545454545455	192356.390625	1
Braz-2003-24642	2004-04-24 08:55:00	1510230.61261682	3294451.78321932	5336.31792808038	5050.85600048837	2820	0.356577331821124	-1511.5	0.0175302438437939	-0.3875	0.00675000034971163	0.907272727272727	0.404545454545455	191983.796875	1
Braz-2003-24642	2004-04-24 09:42:00	1507212.43083739	3294584.40232248	21777.3077425152	216.011951181379	2040	0.356577331821124	-1218.5	0.0175302438437939	-0.409500000000001	-0.0237499999348074	0.907272727272727	0.404545454545455	194996	1
Braz-2003-24642	2004-04-24 10:16:00	1510805.89391651	3292420.38438772	6107.24138501105	7672.79050946775	1080	0.356577331821124	-1405.5	0.0175302438437939	-0.44	-0.0315000000409782	0.907272727272727	0.404545454545455	189996.390625	1
Braz-2003-24642	2004-04-24 10:34:00	1509791.03574631	3291999.63607578	8940.3308933096	657.514730603821	180	0.356577331821124	-1350.75	0.0175302438437939	-0.439250000000001	-0.0332500003278255	0.907272727272727	0.404545454545455	190803.796875	1
Braz-2003-24642	2004-04-24 10:37:00	1509876.7464406	3292092.88825818	3101.40254013806	548.389761280236	160740	0.356577331821124	-1350.75	0.0175302438437939	-0.439250000000001	-0.0332500003278255	0.907272727272727	0.404545454545455	190803.796875	1
Braz-2003-24642	2004-04-26 07:16:00	1504840.51479872	3296407.68801044	134127.800577302	7212.29766509797	3240	0.356577331821124	-1266	0.0175302438437939	-0.80075	-0.298749998211861	0.913636363636364	0.381818181818182	197200.8125	1
Braz-2003-24642	2004-04-26 08:10:00	1509510.22781614	3293364.32015298	819.545944241273	57.3870466347455	2760	0.356577331821124	-1414	0.0175302438437939	-0.802	-0.296000003814697	0.907272727272727	0.404545454545455	191393.796875	1
Braz-2003-24642	2004-04-26 08:56:00	1512403.77555312	3285891.14723718	11436.3774159965	757.885910295748	3540	0.356577331821124	-987.5	0.0175302438437939	-0.952750000000001	-0.424750000238419	0.907272727272727	0.500909090909091	184841.578125	1
Braz-2003-24642	2004-04-26 09:55:00	1508812.24574698	3285016.85015367	46672.8474306897	634.611021518511	5760	0.356577331821124	-902	0.0175302438437939	-0.960500000000001	-0.419999994337559	0.91	0.488863636363636	187481.1875	1
Braz-2003-24642	2004-04-26 11:31:00	1508704.866227	3279897.96906606	2099.10568035202	398.003376525339	154680	0.356577331821124	-548	0.0175302438437939	-1.029	-0.455749996006489	0.907272727272727	0.500909090909091	184531.1875	1
Braz-2003-24642	2004-04-28 06:29:00	1495036.25028999	3310538.0857668	1988.54261278106	826.755548705934	4620	0.356577331821124	-2438	0.0175302438437939	-0.7095	-0.339000001549721	0.93	0.319090909090909	214124.84375	1
Braz-2003-24642	2004-04-28 07:46:00	1489572.48643792	3310731.58767516	128.854722097167	2130.9774347653	1380	0.356577331821124	-2480	0.0175302438437939	-0.65625	-0.337499998509884	0.934545454545455	0.289090909090909	218161.859375	1
Braz-2003-24642	2004-04-28 08:09:00	1489751.37047295	3311617.09967649	1410.44477573048	58.8640432844171	3300	0.356577331821124	-2496	0.0175302438437939	-0.645	-0.332249999046326	0.934545454545455	0.289090909090909	218751.859375	1
Braz-2003-24642	2004-04-28 09:04:00	1492803.45876565	3309158.03934011	3055.71271901327	821.678352891585	1320	0.356577331821124	-2420	0.0175302438437939	-0.70825	-0.351749993860722	0.93	0.319090909090909	214559.640625	1
Braz-2003-24642	2004-04-28 09:26:00	1492671.43132799	3309777.56656725	16069.940594867	7522.81031333244	1020	0.356577331821124	-2443.5	0.0175302438437939	-0.6975	-0.34774999320507	0.931136363636364	0.311590909090909	215149.640625	1
Braz-2003-24642	2004-04-28 09:43:00	1494094.19807648	3309275.42933907	2140.58669319496	668.691791210214	3540	0.356577331821124	-2428	0.0175302438437939	-0.711	-0.34825000166893	0.93	0.319090909090909	213752.25	1
Braz-2003-24642	2004-04-28 10:42:00	1492410.05351204	3311249.3074083	5.65968788018212	6370.58097778561	2460	0.356577331821124	-2463.5	0.0175302438437939	-0.679500000000001	-0.342499993741512	0.934545454545455	0.289090909090909	215739.640625	1
Braz-2003-24642	2004-04-28 11:23:00	1494632.65395197	3309713.31357826	244.954540950781	411.273854263904	158280	0.356577331821124	-2438	0.0175302438437939	-0.71775	-0.347500003874302	0.93	0.319090909090909	213534.84375	1
Braz-2003-24642	2004-04-30 07:21:00	1512070.40033855	3304354.73827204	89503.6102434134	26451.4803232644	6060	0.356577331821124	-1710	0.0175302438437939	-0.816000000000001	-0.347499996423721	0.908181818181818	0.33	196269.421875	1
Braz-2003-24642	2004-04-30 09:02:00	1514191.32258785	3305288.92362659	3974.59139813595	652.88525874071	720	0.356577331821124	-1983.25	0.0175302438437939	-0.813000000000001	-0.341750003397465	0.898636363636364	0.3525	195258.953125	1
Braz-2003-24642	2004-04-30 09:14:00	1516717.76649574	3302481.84152012	646.454462557156	768.944955910535	2640	0.356577331821124	-1908.25	0.0175302438437939	-0.848750000000001	-0.344999998807907	0.895454545454546	0.36	191659.03125	1
Braz-2003-24642	2004-04-30 09:58:00	1515997.17471848	3302916.02783973	30.389640850501	0.169948997301462	3360	0.356577331821124	-1913	0.0175302438437939	-0.846000000000002	-0.344999998807907	0.895454545454546	0.36	192459.421875	1
Braz-2003-24642	2004-04-30 10:54:00	1512623.716924	3307009.38174216	36332.6145363338	16734.8873807281	2520	0.356577331821124	-2041	0.0175302438437939	-0.790250000000001	-0.336750000715256	0.908181818181818	0.33	197261.34375	1
Braz-2003-24642	2004-04-30 11:36:00	1513955.28371648	3306173.25526946	275.004292119431	211.516475426476	3600	0.356577331821124	-2063	0.0175302438437939	-0.798750000000001	-0.335999995470047	0.908181818181818	0.33	195860.46875	1
Braz-2003-24642	2004-04-30 12:36:00	1515256.26360364	3305227.9351424	36487.9748959047	6049.35656233896	151140	0.356577331821124	-2023	0.0175302438437939	-0.81825	-0.340499997138977	0.895454545454546	0.36	194459.796875	1
Braz-2003-24642	2004-05-02 06:35:00	1508434.89037748	3304889.85219225	1362.18696809289	592.752343018065	1080	0.356577331821124	-1429	0.0497350990772247	-0.655500000000001	0.108249999582767	0.910909090909091	0.355909090909091	199281.203125	1
Braz-2003-24642	2004-05-02 06:53:00	1508727.48622686	3303990.64958972	1535.8521519586	3542.41429230595	1560	0.356577331821124	-1308.75	0.0497350990772247	-0.657000000000001	0.105750000104308	0.909545454545455	0.342954545454545	198691.203125	1
Braz-2003-24642	2004-05-02 07:19:00	1507121.45651047	3305134.34302869	36966.4062005299	8059.4404208872	3300	0.356577331821124	-1577	0.0497350990772247	-0.652	0.111750001087785	0.910909090909091	0.355909090909091	200896	1
Braz-2003-24642	2004-05-02 08:14:00	1508488.77754073	3301600.50445634	22987.4071837845	471.130407357088	3480	0.356577331821124	-977.5	0.0497350990772247	-0.677000000000001	0.0817499998956919	0.913636363636364	0.381818181818182	197511.203125	1
Braz-2003-24642	2004-05-02 09:12:00	1508132.10368096	3306844.16606183	3.53678567587067	2043.13278727422	2580	0.356577331821124	-1800.5	0.0497350990772247	-0.63475	0.128500001505017	0.908181818181818	0.33	201269.171875	1
Braz-2003-24642	2004-05-02 09:55:00	1505559.76243897	3307316.99982843	16003.9304327362	3581.91944930743	1320	0.356577331821124	-2032.75	0.0497350990772247	-0.625000000000001	0.140499997884035	0.909545454545455	0.342954545454545	202883.40625	1
Braz-2003-24642	2004-05-02 10:17:00	1505118.9258843	3304398.46870883	30.5680640239734	4319.58174834268	720	0.356577331821124	-1658	0.0497350990772247	-0.656750000000001	0.106000000610948	0.913636363636364	0.381818181818182	201920.8125	1
Braz-2003-24642	2004-05-02 10:29:00	1503620.0607547	3305277.16084401	784.846422181731	65.153542157533	1440	0.356577331821124	-1894	0.0497350990772247	-0.64175	0.123749997466803	0.913636363636364	0.381818181818182	203318.21875	1
Braz-2003-24642	2004-05-02 10:53:00	1504531.1682916	3304442.87022261	28595.1183803392	4710.90556420934	157020	0.356577331821124	-1700	0.0497350990772247	-0.655	0.108000000938773	0.913636363636364	0.381818181818182	201920.8125	1
Braz-2003-24642	2004-05-04 06:30:00	1446711.65295297	3267585.22152907	2107.51281113915	4095.29317601805	5880	0.356577331821124	-1417.5	0.0272023119032383	-0.7285	-0.0480000004172325	0.976363636363636	0.615454545454545	229226.671875	1
Braz-2003-24642	2004-05-04 08:08:00	1446948.79767914	3276601.09456715	8157.77880885643	359.679404847187	3600	0.356577331821124	-1828.5	0.0272023119032383	-0.644000000000001	0.0389999989420176	0.974545454545454	0.519090909090909	233741.515625	1
Braz-2003-24642	2004-05-04 09:08:00	1445860.00104172	3275372.9386779	21821.1377543546	758.360190369194	9000	0.356577331821124	-1852.5	0.0272023119032383	-0.6525	0.0200000000186265	0.974545454545454	0.519090909090909	233576.59375	1
Braz-2003-24642	2004-05-04 11:38:00	1444174.68692129	3280233.85898982	0.99001262037687	1606.95637742083	480	0.356577331821124	-2063	0.0272023119032383	-0.604500000000001	0.112166665494442	0.974545454545454	0.519090909090909	237861.546875	1
Braz-2003-24642	2004-05-04 11:46:00	1445088.51418818	3280112.10706141	426.674348004111	616.65045217488	5640	0.356577331821124	-2063	0.0272023119032383	-0.6005	0.119500000029802	0.974545454545454	0.519090909090909	237007.78125	1
Braz-2003-24642	2004-05-04 13:20:00	1441627.62161827	3280663.57174681	307.701519695886	951.184642297578	660	0.356577331821124	-2126	0.0272023119032383	-0.601500000000001	0.0889999978244305	0.974545454545454	0.519090909090909	240090	1
Braz-2003-24642	2004-05-04 13:31:00	1439915.25287729	3281805.51864222	8274.41939291976	13954.0305652246	151980	0.356577331821124	-2193	0.0272023119032383	-0.585750000000001	0.0834999997168779	0.974772727272727	0.508409090909091	242318.609375	1
Braz-2003-24642	2004-05-06 07:44:00	1401789.62222535	3261795.40845773	93.2083600111556	11.4956110100098	2220	0.356577331821124	-2574	0.0272023119032383	-1.178	-0.326999992132187	0.968181818181818	0.611818181818182	266993.40625	1
Braz-2003-24642	2004-05-06 08:21:00	1400909.14273271	3262247.79917829	690.616020035949	585.668153168826	3540	0.356577331821124	-2585	0.0272023119032383	-1.171	-0.321333338816961	0.968181818181818	0.611818181818182	267912.125	1
Braz-2003-24642	2004-05-06 09:20:00	1400543.59880392	3266165.09362281	10839.7966222941	2517.06759261504	240	0.356577331821124	-2508.5	0.0272023119032383	-1.128	-0.290500000119209	0.968181818181818	0.611818181818182	269514.1875	1
Braz-2003-24642	2004-05-06 09:24:00	1400160.33692934	3265333.41072557	620.321480128869	4866.07402019267	5820	0.356577331821124	-2532.75	0.0272023119032383	-1.14075	-0.299249991774559	0.968181818181818	0.611818181818182	270024.21875	1
Braz-2003-24642	2004-05-06 11:01:00	1404127.43543182	3260860.88125702	110.993405451932	449.999521987739	160200	0.356577331821124	-2548	0.0272023119032383	-1.1795	-0.32124999910593	0.968181818181818	0.611818181818182	264761	1
Braz-2003-24642	2004-05-08 07:31:00	1392267.95207671	3257563.69943461	90698.3281900987	38.7462884410383	9900	0.356577331821124	-2713.25	0.0272023119032383	-0.883500000000001	-0.189750000834465	0.966363636363636	0.642727272727273	274701.1875	1
Braz-2003-24642	2004-05-08 10:16:00	1384544.84080205	3260283.31335043	174.965366807074	7538.85154955364	1680	0.356577331821124	-2723	-0.0423981621861458	-1.079	-0.349500000476837	0.963636363636364	0.613636363636364	279940.21875	1
Braz-2003-24642	2004-05-08 10:44:00	1384356.84676713	3259519.05408912	646.362048247547	5277.16523942323	4440	0.356577331821124	-2726.5	-0.0423981621861458	-1.079	-0.349500000476837	0.963636363636364	0.613636363636364	279940.21875	1
Braz-2003-24642	2004-05-08 11:58:00	1383206.78715605	3259107.11188323	1660.21056172277	677.66980122963	1500	0.356577331821124	-2738.75	-0.0423981621861458	-1.097	-0.360249996185303	0.962727272727273	0.631818181818182	279833	1
Braz-2003-24642	2004-05-08 12:23:00	1381530.32669294	3259634.37953098	2432.88690182318	151.783843352862	152520	0.356577331821124	-2758	-0.0423981621861458	-1.148	-0.402500003576279	0.962727272727273	0.631818181818182	278473.25	1
Braz-2003-24642	2004-05-10 06:45:00	1386219.46004689	3231142.41291379	1.95697791257572	2114.18834015763	5880	0.356577331821124	-3004	0.0183840282261372	-1.564	-0.618166675170263	0.961212121212121	0.711515151515152	271662.625	1
Braz-2003-24642	2004-05-10 08:23:00	1385286.37164782	3236240.93055762	4.10393481159166	11093.0289855049	6840	0.356577331821124	-2977.75	0.000211922451853752	-1.518	-0.572249993681908	0.963636363636364	0.696363636363636	274035.125	1
Braz-2003-24642	2004-05-10 10:17:00	1387571.96434151	3240770.92058771	81.9769388505875	4651.64041231621	3240	0.356577331821124	-2965.5	0.0272023119032383	-1.5105	-0.581000000238419	0.963636363636364	0.67	272676.03125	1
Braz-2003-24642	2004-05-10 11:11:00	1395168.72789757	3238641.95130915	112.966999518452	297.207239144062	2760	0.356577331821124	-2693.25	0.0227931700646877	-1.697	-0.776999995112419	0.963636363636364	0.675454545454546	265401.125	1
Braz-2003-24642	2004-05-10 11:57:00	1384385.69647175	3246657.81775055	357.909227327645	987.734042545058	3180	0.356577331821124	-2912	-0.0423981621861458	-1.43525	-0.521500006318092	0.963636363636364	0.67	277431.03125	1
Braz-2003-24642	2004-05-10 12:50:00	1383787.49538063	3245647.46950251	521.246864852494	1313.65403542634	154320	0.356577331821124	-2918	-0.0423981621861458	-1.43433333333333	-0.516000002622604	0.963636363636364	0.67	278052.4375	1
Braz-2003-24642	2004-05-12 07:42:00	1375036.47029033	3241201.56717899	3089.49504497925	524.494007312333	1560	0.356577331821124	-2459	-0.0179601833224297	-1.29175	-0.252999994903803	0.959090909090909	0.668181818181818	285062.6875	1
Braz-2003-24642	2004-05-12 08:08:00	1374110.86592855	3240733.88703249	0.480544707542855	2139.95838933331	8280	0.356577331821124	-2396	-0.0179601833224297	-1.28875	-0.241249997168779	0.959090909090909	0.668181818181818	286017.75	1
Braz-2003-24642	2004-05-12 10:26:00	1371629.19508018	3245043.13828029	230.512123782261	12073.4837601274	3720	0.356577331821124	-2665.5	-0.0423981621861458	-1.312	-0.261500000953674	0.959090909090909	0.668181818181818	287181.78125	1
Braz-2003-24642	2004-05-12 11:28:00	1370910.29380053	3246375.21653027	1780.76053997509	134.853626740245	2220	0.356577331821124	-2699.5	-0.0423981621861458	-1.3235	-0.273250006139278	0.960454545454545	0.66	285842.65625	1
Braz-2003-24642	2004-05-12 12:05:00	1369394.27335762	3248247.69674154	503.638739209955	190.45624097829	3780	0.356577331821124	-2787.5	-0.0423981621861458	-1.3475	-0.300750002264977	0.961363636363636	0.646818181818182	283606.625	1
Braz-2003-24642	2004-05-12 13:08:00	1368056.1747115	3251579.35731153	8459.78704681963	510.430089607673	156300	0.356577331821124	-2735.5	-0.0423981621861458	-1.381	-0.346000000834465	0.96	0.631818181818182	279134.5625	1
Braz-2003-24642	2004-05-14 08:33:00	1365876.45007758	3291286.97567753	28168.3213496686	910.086629203712	2940	0.356577331821124	-3523	-0.0423981621861458	-0.620250000000001	0.126500001177192	0.948181818181818	0.488181818181818	243605.40625	1
Braz-2003-24642	2004-05-14 09:22:00	1367538.64061264	3298516.13205155	602.047757008297	2975.69657323031	1080	0.356577331821124	-3423	-0.0423981621861458	-0.554250000000001	0.156499996781349	0.946363636363636	0.474545454545455	237669.859375	1
Braz-2003-24642	2004-05-14 09:40:00	1370941.80369838	3298513.58631581	3038.68174274739	4543.94565289262	5940	0.356577331821124	-3428.5	-0.0423981621861458	-0.561999999999999	0.152999997138977	0.945454545454545	0.465151515151515	239211.46875	1
Braz-2003-24642	2004-05-14 11:19:00	1369147.87200924	3307259.85641109	80276.7740543743	1428.28134272233	5040	0.356577331821124	-3333.5	-0.0423981621861458	-0.456500000000001	0.242750000208616	0.931818181818182	0.426363636363636	231346.640625	1
Braz-2003-24642	2004-05-14 12:43:00	1378268.56059599	3305542.89955851	21753.1640846207	2804.4529223374	153420	0.356577331821124	-2550.5	-0.0423981621861458	-0.4825	0.176500000059605	0.937272727272727	0.428636363636364	237050.34375	1
Braz-2003-24642	2004-05-16 07:20:00	1517741.70097214	3299036.68642255	1668.72241632235	155.623157205748	5940	0.356577331821124	-1804	0.0497350990772247	-0.38775	0.450500003993511	0.895454545454546	0.36	188474.5625	1
Braz-2003-24642	2004-05-16 08:59:00	1524067.5196215	3296097.88214951	8029.70009343315	253.121264401775	5880	0.356577331821124	-1770	-0.0440068952739239	-0.407500000000001	0.443250007927418	0.888181818181818	0.392727272727273	181863.09375	1
Braz-2003-24642	2004-05-16 10:37:00	1527284.79264289	3297068.8471609	3374.83648997916	997.784950895149	159540	0.356577331821124	-1782.75	-0.0440068952739239	-0.40775	0.440249994397163	0.888181818181818	0.392727272727273	180064.171875	1
Braz-2003-24642	2004-05-18 06:56:00	1580469.42234111	3351019.42568844	353.551621467335	205.987105142138	10320	0.356577331821124	-1331	-0.074407696723938	-1.301	-0.334499999880791	0.837272727272727	0.133636363636364	128574.5546875	1
Braz-2003-24642	2004-05-18 09:48:00	1591591.06221159	3354605.74444763	9.47798477370709	3902.56479679358	960	0.356577331821124	-1279.5	-0.074407696723938	-1.282	-0.361250005662441	0.819090909090909	0.139090909090909	116895.3828125	1
Braz-2003-24642	2004-05-18 10:04:00	1593531.96060826	3354508.70236497	28939.9917709187	3538.64304299775	5100	0.356577331821124	-1226	-0.074407696723938	-1.292	-0.363500006496906	0.819090909090909	0.139090909090909	114974.3125	1
Braz-2003-24642	2004-05-18 11:29:00	1589806.98037212	3361363.25376185	1633.35356188985	1941.58896415286	NA	0.356577331821124	-751.5	-0.074407696723938	-1.27775	-0.358750008046627	0.815454545454545	0.0918181818181818	117332.859375	1
Braz-2005-10946	2005-10-25 00:27:00	1285451.1336073	7586710.71959309	2915.83208974877	190.940114280962	600	0.0688207786944177	-3938.5	0.0554346479475498	25.665	1.57275003194809	0	0	3560028.5	0
Braz-2005-10946	2005-10-25 00:37:00	1288727.11766009	7582579.18357814	13520.8744488487	8063.0963191005	14220	0.0698365560836262	-3926	0.0554346479475498	25.723	1.63200002908707	0	0	3555954.25	0
Braz-2005-10946	2005-10-25 04:34:00	1285691.58950679	7576277.09208143	19615.9171955836	8286.9994606211	6060	0.0696109374985099	-3765	0.0554346479475498	25.8015	1.68999999761581	0	0	3549032	0
Braz-2005-10946	2005-10-25 06:15:00	1293204.71757722	7575253.32652988	11530.3195575405	5358.60314764442	6180	0.0708350837230682	-3931.5	0.0554346479475498	25.70625	1.67049998044968	0	0	3547859.5	0
Braz-2005-10946	2005-10-25 07:58:00	1290427.81107825	7567201.75350081	153.860345105673	6097.67029748214	30720	0.0701204165816307	-3830.5	0.0554346479475498	25.667	1.60974997282028	0	0	3539909.75	0
Braz-2005-10946	2005-10-25 16:30:00	1315139.77899356	7527461.09413094	121.475993044488	503.045368519657	9780	0.0663520830372969	-3869.5	0.0777124017477036	25.17375	1.24099996685982	0	0	3500413	0
Braz-2005-10946	2005-10-25 19:13:00	1316216.84297866	7512193.5499463	39563.2869348216	3159.82551945844	124860	0.0702222221427494	-3896.5	0.0777124017477036	25.23175	1.37974998354912	0	0	3484398	0
Braz-2005-10946	2005-10-27 05:54:00	1322734.950302	7336169.67368275	9343.8679228084	1250.45518022304	4560	0.075512000049154	-4072.75	0.0874875262379646	24.308	0.943499997258186	0	0	3308304.5	0
Braz-2005-10946	2005-10-27 07:10:00	1323353.22242437	7324081.83447722	8837.86351720849	4026.93897537082	5940	0.07417666601638	-4064	0.0874875262379646	24.20275	0.86999998986721	0	0	3296289.75	0
Braz-2005-10946	2005-10-27 08:49:00	1326850.29793539	7314994.74088532	32178.7387385504	14963.4737712671	9300	0.0798882212903765	-4066	0.0664490088820457	24.2195	0.890000015497208	0	0	3287243.75	0
Braz-2005-10946	2005-10-27 11:24:00	1330842.76417936	7298916.18333082	3339.06571001699	387.070408588489	143460	0.0825688131153584	-4067	0.0664490088820457	24.07475	0.75975002348423	0	0	3271186.75	0
Braz-2005-10946	2005-10-29 03:15:00	1396276.28296444	7078884.10056963	6970.40911868038	19.7375960749704	8100	0.0719246659427881	-4308	0.0261843353509903	22.42525	0.334250003099442	0	0	3050919.25	0
Braz-2005-10946	2005-10-29 05:30:00	1368560.35036954	7078316.76730461	998.954207208047	347.710135835303	19800	0.0804540831595659	-4250	0.0261843353509903	22.2605	0.24974999576807	0	0	3049872	0
Braz-2005-10946	2005-10-29 11:00:00	1381323.76944143	7048997.94002288	13044.5063188879	4555.26347160578	3000	0.0806653342313237	-4421.5	0.0261843353509903	22.134	0.228500001132488	0	0	3020865	0
Braz-2005-10946	2005-10-29 11:50:00	1386401.9868092	7034945.79404174	8667.39158926683	108.032400313553	135600	0.0809222497045994	-4453.25	0.0261843353509903	22.05	0.257500007748604	0	0	3006877.25	0
Braz-2005-10946	2005-10-31 01:30:00	1418564.11787031	6910026.19219732	544.441212244078	330.983095790474	20880	0.0804781876504421	-4407	0.0270386151969433	21.106	-0.094250001013279	0	0	2882164.75	0
Braz-2005-10946	2005-10-31 07:18:00	1424503.89547848	6897630.30338134	420.071166352431	916.79849059476	1380	0.0842591110203001	-4441	0.0270386151969433	20.88325	-0.225499995052814	0	0	2870259.75	0
Braz-2005-10946	2005-10-31 07:41:00	1422449.03920811	6895074.60863284	20698.9557120722	609.348471326218	4260	0.0836056875996292	-4441	0.0270386151969433	20.832	-0.255499999970198	0	0	2867227.5	0
Braz-2005-10946	2005-10-31 08:52:00	1431581.5745333	6885450.51204723	2178.0658706125	201.763191555307	6120	0.0814195846517881	-4426	0.0270386151969433	20.783	-0.2364999987185	0	0	2857387.25	0
Braz-2005-10946	2005-10-31 10:34:00	1417907.23824288	6887906.89813561	9597.74667239227	3635.81377172871	7740	0.0796303326884906	-4410	0.0270386151969433	20.761	-0.302750006318092	0	0	2860152.75	0
Braz-2005-10946	2005-10-31 12:43:00	1425742.94262953	6875204.25844127	19104.4559943781	3345.70224223755	15720	0.0744384452700615	-4430.5	0.0270386151969433	20.7625	-0.198249999433756	0	0	2847280	0
Braz-2005-10946	2005-10-31 17:05:00	1425382.60103527	6855956.42676763	223.602908929741	0.350840269125325	28980	0.0741384443309572	-4458	0.0108110541477799	20.717	-0.114250000566244	0	0	2828282.75	0
Braz-2005-10946	2005-11-01 01:08:00	1418003.06063399	6826184.87762548	30322.5969565093	816.698043104176	22020	0.0757075008004904	-4323	0.0108110541477799	20.6935	0.0155000004451722	0	0	2798159.25	0
Braz-2005-10946	2005-11-01 07:15:00	1425080.51093355	6800953.13818312	11649.431790432	2824.32219690204	4800	0.0720179993659258	-4326	0.0108110541477799	20.6645	0.0467499997466803	0	0	2773273.75	0
Braz-2005-10946	2005-11-01 08:35:00	1411455.04129286	6808359.372242	475.899030539352	2211.80434887984	13560	0.0739305000752211	-4328	0.0108110541477799	20.6205	0.0182500001974404	0	0	2780079.5	0
Braz-2005-10946	2005-11-01 12:21:00	1412722.02369097	6791887.43435834	1557.928354539	223.154514251136	18240	0.0736110003458129	-4248.5	0.0108110541477799	20.62275	-0.0309999999590218	0	0	2764093.5	0
Braz-2005-10946	2005-11-01 17:25:00	1403113.88017288	6771032.60463192	162.358217950936	2704.8694798536	124680	0.0707643336306016	-4062.25	0.0108110541477799	20.609	0.0730000007897615	0	0	2742982.75	0
Braz-2005-10946	2005-11-03 04:03:00	1423879.81656662	6656196.3820294	360364.330019515	1000.4657512994	8820	0.0779763127211481	-2676	0.0684579536318779	21.3765	1.28600001335144	0	0	2628278.5	0
Braz-2005-10946	2005-11-03 06:30:00	1412201.39678478	6669243.44853933	8175.29280170363	6931.13701680531	4500	0.0670658340677619	-2968	0.0684579536318779	21.63675	1.36274999380112	0	0	2641091	0
Braz-2005-10946	2005-11-03 07:45:00	1406482.0469108	6665875.79941101	13404.2280416671	519.687995038446	19920	0.0719384443428781	-3022.5	0.0684579536318779	21.334	1.15900000929832	0	0	2638029.75	0
Braz-2005-10946	2005-11-03 13:17:00	1410278.25246398	6638107.13790857	6041.5020807077	1191.9328419037	156120	0.0970371263101697	-2035	0.0741367861628532	20.80375	0.91975000500679	0	0	2610067.75	0
Braz-2005-10946	2005-11-05 08:39:00	1437121.64450701	6490058.23980589	12092.5835463179	1689.43902428339	7920	0.0730144164214532	-1300.5	0.0791380479931831	19.678	0.44149999320507	0	0	2462588.25	0
Braz-2005-10946	2005-11-05 10:51:00	1433954.46618891	6487937.46916688	23543.8215502047	1338.01965736505	19560	0.0724265836179256	-1418	0.0791380479931831	19.69075	0.465500004589558	0	0	2460517.75	0
Braz-2005-10946	2005-11-05 16:17:00	1441026.35978473	6467235.23781255	2213.44397355355	32.3480131719753	1500	0.0728377494961023	-2002.25	0.0791380479931831	19.55975	0.331500001251698	0	0	2439696.5	0
Braz-2005-10946	2005-11-05 16:42:00	1436306.61904449	6463008.62911556	10510.0018194459	642.136592104208	4440	0.0722895823419094	-2112	0.0791380479931831	19.50125	0.337249994277954	0	0	2435596.25	0
Braz-2005-10946	2005-11-05 17:56:00	1437947.55918457	6457827.80593091	707.591160760436	5674.81529273619	165780	0.0720240618102252	-2117	0.0791380479931831	19.521	0.356749996542931	0	0	2430622.5	0
Braz-2005-10946	2005-11-07 15:59:00	1502145.65444566	6334008.42470829	19804.8154008225	58.6496065305761	16320	0.076627416536212	-3947.25	0.0882986932992935	18.13325	-0.383249998092651	0	0	2308910	0
Braz-2005-10946	2005-11-07 20:31:00	1488580.04718876	6314548.48109902	37284.4951347149	245.013973790705	161100	0.0787698328495026	-4048	0.0882986932992935	18.4528333333333	0.115000000844399	0	0	2289439.25	0
Braz-2005-10946	2005-11-09 17:16:00	1541636.64448116	6188807.74963691	8504.08651842465	1409.22532918123	1020	0.0684718126431108	-4542.25	0.0836838483810425	17.8365	0.270250000059605	0	0	2165695	0
Braz-2005-10946	2005-11-09 17:33:00	1543808.74503427	6192335.20115805	6015.1274860562	7761.79115031537	12480	0.0681455565823449	-4555	0.0836838483810425	17.918	0.336249999701977	0	0	2168793.25	0
Braz-2005-10946	2005-11-09 21:01:00	1563191.08670732	6175170.51381431	1440.0441467954	9829.15175824509	105360	0.070865001115534	-4273.75	0.0864429995417595	17.88325	0.319499999284744	0	0	2152886	0
Braz-2005-10946	2005-11-11 02:17:00	1593441.86008104	6058450.81810682	565.215534855232	371.028869257535	7920	0.0914043337106705	-4569	0.0906053185462952	17.13525	0.142500000074506	0	0	2038338.625	0
Braz-2005-10946	2005-11-11 04:29:00	1606036.58931035	6062046.33805381	1112.41385980162	4484.88229538072	45900	0.100998890068796	-4505.75	0.0934733897447586	16.84325	-0.128750002011657	0	0	2043311	0
Braz-2005-10946	2005-11-11 17:14:00	1673765.51237903	6017289.20069892	5165.0629272346	3811.14313303148	136380	0.0931604383513331	-4163.25	0.101383455097675	16.3615	-0.149250000715256	0	0	2005531.875	0
Braz-2005-10946	2005-11-13 07:07:00	1678339.99800434	5886108.02392101	975.80947694243	8605.73515019624	1140	0.245862111449242	-4360	0.0931932255625725	16.0315	0.286750003695488	0	0	1876204	0
Braz-2005-10946	2005-11-13 07:26:00	1686075.43646768	5884369.08513756	4899.6186057256	2637.66368130401	13500	0.230446580797434	-4357	0.0931932255625725	16.1635	0.442749992012978	0	0	1875155.5	0
Braz-2005-10946	2005-11-13 11:11:00	1690099.07235083	5859144.57471116	4610.43975439454	1237.82805162303	135240	0.21643075098594	-4383	0.0931932255625725	16.099	0.524499997496605	0	0	1850941.125	0
Braz-2005-10946	2005-11-15 00:45:00	1690339.45072042	5715627.66739418	20381.4596597179	40.0370985539607	40620	0.272205665707588	-4155	0.0647289529442787	15.3225	0.377750001847744	0	0	1709600.75	0
Braz-2005-10946	2005-11-15 12:02:00	1586442.81718533	5700908.74461435	56189.9918618558	10452.5263804486	142560	0.35821316887935	-4959	-0.00282794935628772	14.31775	-0.706500008702278	0	0	1682043.625	0
Braz-2005-10946	2005-11-17 03:38:00	1665837.09525564	5467222.36017831	87.1805219215912	10547.0775491977	19020	0.35126337222755	-4943	0.0461857169866562	14.3405	0.458750002086163	0	0	1459742.5	0
Braz-2005-10946	2005-11-17 08:55:00	1667720.06501101	5441187.56166214	57956.7874405266	1316.38332773438	8580	0.475129882494609	-4980	0.0461857169866562	14.08575	0.341750003397465	0	0	1434411.125	0
Braz-2005-10946	2005-11-17 11:18:00	1667262.92814919	5422562.82399385	6786.67643676504	5760.30903462801	5940	0.388950778378381	-4815.5	0.0461857169866562	13.927	0.204249996691942	0	0	1416492.875	0
Braz-2005-10946	2005-11-17 12:57:00	1674224.46676996	5412178.03742183	1713.98715703826	6743.95260808603	10380	0.304333874955773	-4602	0.0461857169866562	13.96825	0.272250011563301	0	0	1406831.75	0
Braz-2005-10946	2005-11-17 15:50:00	1681222.22209409	5394401.17635459	193.243059227319	427.021496896705	119040	0.306823412577311	-4503	0.0461857169866562	13.841	0.186000000685453	0	0	1390337.75	0
Braz-2005-10946	2005-11-19 00:54:00	1583386.30234586	5186032.13563288	9483.91371242035	11972.2540901517	20220	0.4416909913222	-4737	0.027676098048687	11.4155	0.0100000000384171	0	0	1169792.125	0
Braz-2005-10946	2005-11-19 06:31:00	1680694.95646805	5181457.5955536	6762.69128583337	6838.66131168864	20640	0.533368624746799	-4424	0.0545678324997425	12.193	0.815249994397163	0	0	1181387.375	0
Braz-2005-10946	2005-11-19 12:15:00	1680974.46591442	5158127.39135768	10629.3583898553	5189.31339750848	135060	0.614838553799523	-4410	0.0545678324997425	11.802	0.625249996781349	0	0	1158912.875	0
Braz-2005-10946	2005-11-21 01:46:00	1712426.39390229	5064787.07263062	1933.22568613797	734.487692560583	9840	0.281585597991943	-4517.25	0.0875913426280022	9.28	-1.08800002932549	0	0	1076165.375	0
Braz-2005-10946	2005-11-21 04:30:00	1712392.41074236	5056200.70074384	3308.651566764	1070.94195965816	10260	0.287525428192956	-4525	0.0875913426280022	9.23225	-1.05575001239777	0	0	1067479.5	0
Braz-2005-10946	2005-11-21 07:21:00	1710775.25198233	5046981.0426862	43326.1284794845	11662.506598744	14760	0.354594336615668	-4870	0.0875913426280022	9.451	-0.803000003099442	0	0	1058270.375	0
Braz-2005-10946	2005-11-21 11:27:00	1709854.38204659	5031082.77857243	5307.24936170556	349.276161281225	146580	0.456758600473404	-4600	0.0875913426280022	9.057	-0.955750003457069	0	0	1042576.875	0
Braz-2005-10946	2005-11-23 04:10:00	1701076.75686408	4874170.15207151	48.2213824179641	9906.56102306007	8700	0.486511657635371	-4607	0.0871874690055847	8.84675	0.213000003248453	0	0	889468.75	0
Braz-2005-10946	2005-11-23 06:35:00	1698433.73917717	4863485.77417656	2713.34838691894	772.548726121584	9180	0.591417762968275	-4694.5	0.0871874690055847	8.69275	0.099999999627471	0	0	879332.4375	0
Braz-2005-10946	2005-11-23 09:08:00	1700671.74735816	4854729.28771591	26453.3016085949	3727.15339036262	6000	0.605180998643239	-4808	0.0871874690055847	8.4535	-0.0742500002961606	0	0	871375.25	0
Braz-2005-10946	2005-11-23 10:48:00	1696614.77800634	4858080.78041554	4945.61265869091	6.78333990811355	5640	0.601488326986631	-4793.75	0.0871874690055847	8.8015	0.241249997168779	0	0	873008.5	0
Braz-2005-10946	2005-11-23 12:22:00	1700089.4078153	4853018.98112493	19461.1207530966	1290.57913648079	129060	0.614401002724965	-4826	0.0871874690055847	8.3235	-0.17424999922514	0	0	869164.4375	0
Braz-2005-10946	2005-11-25 00:13:00	1710812.32714145	4794207.85708714	42.3122242685531	132.648546505575	960	0.412696618586779	-4968.5	0.0871874690055847	7.65925	-0.599999994039536	0	0	816922.1875	0
Braz-2005-10946	2005-11-25 00:29:00	1710680.21887163	4796445.70794045	1856.06604774519	6310.78554652926	6000	0.445968161026637	-4941.5	0.0871874690055847	7.64025	-0.644749999046326	0	0	818802.5	0
Braz-2005-10946	2005-11-25 02:09:00	1696633.48597264	4790346.88218259	484.025414465416	5668.58043559207	6060	0.31191241244475	-4787	0.0871874690055847	7.628	-0.483000002801418	0	0	808472.1875	0
Braz-2005-10946	2005-11-25 03:50:00	1700180.01575554	4781055.86346702	4348.45283968521	197.483085768051	12960	0.315500670009189	-4829	-0.0452964939177036	7.65925	-0.380249999463558	0	0	800971.25	0
Braz-2005-10946	2005-11-25 07:26:00	1696297.34487592	4772895.42610506	35570.8664072068	18315.10288563	4440	0.358223500351111	-4692	-0.0452964939177036	7.70625	-0.327749997377396	0	0	792428.625	0
Braz-2005-10946	2005-11-25 08:40:00	1690013.79601214	4771746.83624665	7936.77280865236	7177.54194807557	145560	0.363848082721233	-4785.75	-0.0452964939177036	7.68975	-0.360500007867813	0	0	789172.75	0
Braz-2005-10946	2005-11-27 01:06:00	1666123.7237251	4658672.66883918	2723.08314868922	10369.1678053837	2520	0.392650220129225	-4757.5	-0.138811752200127	7.9155	0.763000011444092	0	0	674679.6875	0
Braz-2005-10946	2005-11-27 01:48:00	1658503.94575372	4652909.82909434	1992.73114615757	1601.00119716883	6060	0.445533560381995	-4959.25	-0.138811752200127	7.8465	0.600249990820885	0	0	666641.625	0
Braz-2005-10946	2005-11-27 03:29:00	1659497.91710531	4649188.41286909	5645.20549596986	333.781717308319	32460	0.423317452271779	-4945.25	-0.138811752200127	7.84	0.618749991059303	0	0	663224	0
Braz-2005-10946	2005-11-27 12:30:00	1659695.06339122	4616487.68500608	7466.13300324888	13569.8610107183	129060	0.433794220288595	-4753.5	-0.138811752200127	6.13175	-0.673749998211861	0	0	633264.1875	0
Braz-2005-10946	2005-11-29 00:21:00	1652884.94002058	4491237.60897793	253.135654943217	486.643339756596	5820	0.270765778091219	-3917	-0.0615952461957932	5.56775	-0.515999995172024	0	0	514635.9375	0
Braz-2005-10946	2005-11-29 01:58:00	1654685.51890872	4483672.28502806	3313.9964035969	11418.451418728	4200	0.250962667995029	-3281.5	-0.0615952461957932	5.81975	-0.138499999418855	0	0	509192.59375	0
Braz-2005-10946	2005-11-29 03:08:00	1659137.30307294	4477946.86175982	2817.8425013211	70.7184597300291	5520	0.209759891033173	-2983.5	-0.0615952461957932	6.15625	0.242499995976686	0	0	505584.4375	0
Braz-2005-10946	2005-11-29 04:40:00	1652773.47341739	4474741.81710101	1862.67483493103	269.290298050293	17400	0.290215143135616	-2152.5	-0.0615952461957932	6.1715	0.256249994039536	0	0	500228.78125	0
Braz-2005-10946	2005-11-29 09:30:00	1653832.73223913	4457318.78968996	1001.02658138543	2783.44673906916	6000	0.389503985643387	-4055	-0.0615952461957932	6.11475	0.46424999833107	0	0	484597	0
Braz-2005-10946	2005-11-29 11:10:00	1657919.02208764	4449158.76635457	18756.7585609283	1429.39710700004	1980	0.389503985643387	-5123.5	0.070933572947979	5.7695	0.28150000423193	0	0	479367.4375	0
Braz-2005-10946	2005-11-29 11:43:00	1658142.18925564	4447345.14259605	2349.21541139485	4730.17295435598	220080	0.389503985643387	-5193.5	0.070933572947979	5.78	0.324999995529652	0	0	477603.875	0
Braz-2005-10946	2005-12-02 00:51:00	1670200.86747177	4225916.84037379	30682.688604901	144.25235447757	5940	0.787895999848843	-4902	-0.0100103691220284	2.148	-1.1557500064373	0	0	300130.21875	0
Braz-2005-10946	2005-12-02 02:30:00	1665145.37716355	4222577.68211684	4637.53204682014	3868.10854133811	540	0.751202757159869	-4896.5	-0.0100103691220284	2.15525	-1.03149998188019	0	0	294640.75	0
Braz-2005-10946	2005-12-02 02:39:00	1666287.88474155	4221183.82152067	6113.17076193468	116.667693922794	28800	0.751202757159869	-4941.75	-0.0100103691220284	2.15225	-1.02124997973442	0	0	293727.84375	0
Braz-2005-10946	2005-12-02 10:39:00	1662585.19541397	4188862.80637786	17519.5742541485	20957.8293015806	310740	0.462411751970649	-4883.25	0.0617783442139626	1.47225	-1.12950000166893	0	0	267749.125	0
Braz-2005-10946	2005-12-06 00:58:00	1632944.67896847	4089499.95223629	119051.312232127	646.365133008387	1800	0.48518536426127	-4421.75	0.0125002712011337	1.78025	-0.645750001072884	0	0.00727272727272727	180309.53125	0
Braz-2005-10946	2005-12-06 01:28:00	1635267.97468724	4090015.76563402	5024.18658048642	514.190244456327	1860	0.489503767755296	-4417	0.0125002712011337	1.75975	-0.663249999284744	0	0.00772727272727273	181895.875	0
Braz-2005-10946	2005-12-06 01:59:00	1634529.99208763	4088738.85330577	2764.76323097346	545.821434171843	2400	0.505681321024895	-4428	0.0125002712011337	1.76225	-0.661750003695488	0	0.00727272727272727	181286.890625	0
Braz-2005-10946	2005-12-06 02:39:00	1634732.57076955	4086659.23139945	6283.78467344335	1091.30026507185	2640	0.507946544223361	-4413	0.0125002712011337	1.73925	-0.695500001311302	0	0.00727272727272727	180068.90625	0
Braz-2005-10946	2005-12-06 03:23:00	1635493.31553029	4090381.78383898	2828.27895999555	465.295038433557	960	0.489503767755296	-4417	0.0125002712011337	1.76375	-0.66024999320507	0	0.00818181818181818	182689.0625	0
Braz-2005-10946	2005-12-06 03:39:00	1634728.79084235	4090336.60423949	3609.30480848402	326.969040811762	4860	0.489503767755296	-4418.5	0.0125002712011337	1.76675	-0.656499996781349	0	0.00772727272727273	181895.875	0
Braz-2005-10946	2005-12-06 05:00:00	1631634.82500028	4088905.85893714	2508.83092718675	633.96262241758	5220	0.470186240971088	-4435.5	0.0125002712011337	1.7995	-0.631750002503395	0	0.0075	178907.359375	0
Braz-2005-10946	2005-12-06 06:27:00	1628501.15782932	4090416.64418023	5010.72966856978	1052.63492631592	324600	0.437485995392005	-4281.25	0.0125002712011337	1.86725	-0.577250003814697	0	0.00818181818181818	177136.8125	0
Braz-2005-10946	2005-12-10 00:37:00	1611995.45343001	3996080.00741632	303.944778195998	71.8076000006538	2520	0.63102733095487	-4564.25	-0.141773909330368	2.2475	0.114000000059605	0.000227272727272727	0.0129545454545455	106457.8671875	1
Braz-2005-10946	2005-12-10 01:19:00	1612392.07591703	3994727.39355105	702.864299748384	673.161162484989	4500	0.63102733095487	-4522	-0.141773909330368	2.29525	0.18749999627471	0	0.0127272727272727	106514.3828125	0
Braz-2005-10946	2005-12-10 02:34:00	1612921.140604	3993117.16771351	13385.3500270901	700.936787483555	720	0.676022914548715	-4483	-0.141773909330368	2.31475	0.220249999314547	0	0.0127272727272727	105157.8203125	0
Braz-2005-10946	2005-12-10 02:46:00	1612220.28963075	3992381.60037445	7305.43950041896	2626.46485668179	900	0.601265418032805	-4483.5	-0.141773909330368	2.3355	0.260749999433756	0	0.0127272727272727	103744.734375	0
Braz-2005-10946	2005-12-10 03:01:00	1612618.96121486	3991447.59262832	7416.00851577937	7113.11603766724	4500	0.635465001687407	-4459	-0.141773909330368	2.33525	0.257500004023314	0	0.0127272727272727	103801.25	0
Braz-2005-10946	2005-12-10 04:16:00	1614357.17322406	3988805.3045586	68.8436086723135	178.630012648266	1440	0.626411451233758	-4395	-0.141773909330368	2.338	0.284500002861023	0	0.0127272727272727	103914.28125	0
Braz-2005-10946	2005-12-10 04:40:00	1610616.46375063	3989249.26308996	6126.82072137738	7096.166156021	6900	0.588367448912727	-4467.75	-0.141773909330368	2.254	0.229499999433756	0	0.0127272727272727	100975.0859375	0
Braz-2005-10946	2005-12-10 06:35:00	1618582.65468378	3982948.62615956	93.6514135192797	1506.87866156298	326460	0.612533668677012	-4335.5	-0.141773909330368	2.2665	0.234000004827976	0	0.0145454545454545	102831.015625	0
Braz-2005-10946	2005-12-14 01:16:00	1773156.63117205	3958779.72063022	22411.9763887591	7548.86814767757	2100	0.260153782036569	-2892	0.0137046677991748	1.254	-1.06125000119209	0	0.00909090909090909	210560.59375	0
Braz-2005-10946	2005-12-14 01:51:00	1778068.03361827	3959547.88877981	14050.3419344961	1842.4616860497	1560	0.284168129786849	-3018.75	0.0137046677991748	1.2135	-1.12924998998642	0	0.00909090909090909	215171.125	0
Braz-2005-10946	2005-12-14 02:17:00	1777859.70969183	3962222.03931561	4985.70929942723	1587.15767208394	2220	0.326954339941343	-2897	0.0137046677991748	1.31475	-1.06075000762939	0	0.00909090909090909	216361.796875	0
Braz-2005-10946	2005-12-14 02:54:00	1777475.54452347	3960333.29272995	1219.60474150989	4133.33540283229	2100	0.284168129786849	-2919	0.0137046677991748	1.2335	-1.11324998736382	0	0.00909090909090909	215171.125	0
Braz-2005-10946	2005-12-14 03:29:00	1779537.76540857	3962215.53849118	1221.97679680677	1150.55225544272	1740	0.285550225112173	-2944	0.0137046677991748	1.29516666666667	-1.08049998680751	0	0.00863636363636364	217968.484375	0
Braz-2005-10946	2005-12-14 03:58:00	1778451.06133731	3959932.45534952	2.2002597137656	34.6306300614444	4380	0.284168129786849	-2964	0.0137046677991748	1.19375	-1.14699998497963	0	0.00909090909090909	215974.96875	0
Braz-2005-10946	2005-12-14 05:11:00	1781476.94340145	3957523.01016181	6552.13171837556	71.2165689242082	1019940	0.250013501693805	-3498	0.0137046677991748	1.055	-1.2637500166893	0	0.00818181818181818	217196.859375	0
Braz-2005-10946	2005-12-26 00:30:00	1838118.5569231	3724156.15600406	165.11275702737	144.332839409318	5160	0.435905498762925	-4108.25	-0.327684462070465	0.786749999999999	-0.806749999523163	0.00272727272727273	0.0109090909090909	170900.90625	1
Braz-2005-10946	2005-12-26 01:56:00	1833140.1496455	3720219.68355311	4359.00233384292	122.280502694522	3240	0.476856250315905	-4054	-0.327684462070465	0.717999999999999	-0.812499985098839	0.00181818181818182	0.0127272727272727	165057.609375	1
Braz-2005-10946	2005-12-26 02:50:00	1829142.09345627	3718787.8646633	232.23723838271	201.5712144414	2940	0.499050498008728	-4039.5	-0.327684462070465	0.6905	-0.837500005960464	0.00181818181818182	0.0127272727272727	160934.65625	1
Braz-2005-10946	2005-12-26 03:39:00	1829235.17655796	3719453.57009716	1046.50817537346	4273.75228308657	3180	0.499050498008728	-4039.5	-0.327684462070465	0.702749999999999	-0.834499999880791	0.00181818181818182	0.0127272727272727	160934.65625	1
Braz-2005-10946	2005-12-26 04:32:00	1827227.57943208	3719318.28504499	243714.007702528	4278.16691122132	2640	0.503493554062314	-4036	-0.327684462070465	0.690499999999998	-0.836750000715256	0.00181818181818182	0.0127272727272727	158998.5625	1
Braz-2005-10946	2005-12-26 05:16:00	1826553.5846097	3720156.47298259	65653.1207806194	2417.21264767836	5880	0.504024411241213	-4031.25	-0.327684462070465	0.700749999999998	-0.823249995708466	0.00181818181818182	0.0127272727272727	159249.3125	1
Braz-2005-10946	2005-12-26 06:54:00	1826544.5483938	3716818.74637955	2881.93040410104	151.728667588609	325260	0.53518498606152	-4009.5	-0.327684462070465	0.667749999999999	-0.847000002861023	0.00113636363636364	0.0106818181818182	158497.03125	1
Braz-2005-10946	2005-12-30 01:15:00	1752724.92192258	3699164.51813051	1336.00539254557	733.616556566442	360	0.635123079021772	-4716.75	-0.37762850522995	1.4175	-0.487250007688999	0.00181818181818182	0.0272727272727273	82347.703125	1
Braz-2005-10946	2005-12-30 01:21:00	1752642.41908654	3698696.01347835	2171.80888794831	100.51227573013	1560	0.635123079021772	-4716.75	-0.37762850522995	1.4175	-0.487250007688999	0.00181818181818182	0.0272727272727273	82347.703125	1
Braz-2005-10946	2005-12-30 01:47:00	1753377.87895655	3698642.2864109	167.513835370478	170.597781916607	1140	0.628860221968757	-4706.5	-0.37762850522995	1.422	-0.472999997437	0.00181818181818182	0.0293181818181818	83315.75	1
Braz-2005-10946	2005-12-30 02:06:00	1752419.22460932	3698893.61442746	545.404851798995	412.685382480404	3120	0.635123079021772	-4727	-0.37762850522995	1.4175	-0.487250007688999	0.00181818181818182	0.0272727272727273	82347.703125	1
Braz-2005-10946	2005-12-30 02:58:00	1754105.26616841	3702173.31136576	1173.34970739107	110.933614881492	2520	0.583943115340339	-4782.5	-0.37762850522995	1.375	-0.520750001072884	0.00181818181818182	0.0272727272727273	84068.046875	1
Braz-2005-10946	2005-12-30 03:40:00	1755839.09684981	3701363.20593654	1840.71081209786	2359.25953203868	3360	0.581454748908679	-4746	-0.37762850522995	1.38775	-0.490249998867512	0.00181818181818182	0.0286363636363636	85753.375	1
Braz-2005-10946	2005-12-30 04:36:00	1752477.99566779	3705251.07093362	248.467307163369	3464.76892440549	2460	0.580931335687637	-4855.75	-0.37762850522995	1.34775	-0.563749998807907	0.00181818181818182	0.0272727272727273	83852.2890625	1
Braz-2005-10946	2005-12-30 05:17:00	1751904.19627781	3704073.6079338	766.158637689569	165.094651644427	327720	0.600530670748817	-4850	-0.37762850522995	1.351	-0.559749990701675	0.00181818181818182	0.0272727272727273	82633.4765625	1
Braz-2005-10946	2006-01-03 00:19:00	1751253.32959617	3648006.00537956	1420.61105402736	22515.6051272768	660	0.212692997107903	-5370.25	-0.0658118426799774	1.219	-0.519499987363815	0.01	0.0818181818181818	66047.7109375	1
Braz-2005-10946	2006-01-03 00:30:00	1755448.60765809	3643480.19317969	3799.25819265306	59.0173565267902	5160	0.214440897107124	-5408.75	-0.0658118426799774	1.2065	-0.544500008225441	0.0111363636363636	0.0811363636363636	69456.625	1
Braz-2005-10946	2006-01-03 01:56:00	1755885.46377277	3643018.63827558	936.794341962094	194.614170765208	1260	0.214480998260634	-5402	-0.0658118426799774	1.20383333333333	-0.548333326975505	0.0137878787878788	0.0795454545454545	69128.1953125	1
Braz-2005-10946	2006-01-03 02:17:00	1759224.89116515	3640721.03314346	26.7201354145069	15.3885319768993	2640	0.211589297652245	-5291.5	-0.0658118426799774	1.20025	-0.555999994277954	0.0145454545454545	0.0790909090909091	71304.921875	1
Braz-2005-10946	2006-01-03 03:01:00	1760975.16960825	3641704.23189449	1226.11020712206	1671.1715760788	6060	0.211821997538209	-5206	-0.0658118426799774	1.2185	-0.535500019788742	0.0145454545454545	0.0790909090909091	73522.40625	1
Braz-2005-10946	2006-01-03 04:42:00	1762915.55288414	3647900.88834734	3413.17761434655	163.202965189052	2520	0.214345666269461	-5092	-0.0658118426799774	1.256	-0.495250009000301	0.00636363636363636	0.0572727272727273	77382.046875	1
Braz-2005-10946	2006-01-03 05:24:00	1767112.91930143	3648764.77761933	926.264406349151	4.95821760395889	NA	0.22882522477044	-4885	-0.0658118426799774	1.27	-0.479000002145767	0.00636363636363636	0.0572727272727273	81488.5859375	1
Braz-2005-24641	2005-10-27 11:26:00	1183382.45084789	7840269.76021394	23472.0643368571	2849.57052638242	17160	0.135118436533958	-67	0.013168515637517	26.2385	1.32800003886223	0	0	3816752	0
Braz-2005-24641	2005-10-27 16:12:00	1162870.17703351	7839488.53534493	12728.5660157143	27.4798809252707	8040	0.142898554603259	-53.5	0.013168515637517	26.52175	1.49625000357628	0	0	3817872.5	0
Braz-2005-24641	2005-10-27 18:26:00	1162626.8273913	7823354.50633351	333.017605637196	95.4373831819855	63900	0.151551667186949	-560.75	0.013168515637517	26.40075	1.52275002002716	0	0	3800899.25	0
Braz-2005-24641	2005-10-28 12:11:00	1191962.33911184	7821439.33919063	112.126955806287	2164.08981152748	82140	0.134401248302311	-986	0.013168515637517	26.2425	1.16749998927116	0	0	3797378	0
Braz-2005-24641	2005-10-29 11:00:00	1211013.57697555	7763671.21754294	1489.85749511183	5115.73794067509	19380	0.126976416756709	-581.75	-0.000824789109174162	25.993	1.0477499961853	0	0	3739554.5	0
Braz-2005-24641	2005-10-29 16:23:00	1217249.18682135	7785923.42567667	0.614816380300893	888.176469892467	54900	0.125867333884041	-97.25	0.013168515637517	26.005	0.857999995350838	0	0	3761272.75	0
Braz-2005-24641	2005-10-30 07:38:00	1228920.72389831	7778506.47678053	19247.4811957758	6727.01230794025	11280	0.110538811888546	-509.5	0.013168515637517	26.12225	1.0927500128746	0	0	3753786.25	0
Braz-2005-24641	2005-10-30 10:46:00	1244125.48162924	7786912.30987938	3727.41289652011	9726.32268458878	8460	0.0990202495207389	-838.5	0.00799729581922293	26.22475	1.09624999761581	0	0	3761219	0
Braz-2005-24641	2005-10-30 13:07:00	1252446.92485508	7780020.98882358	7556.84669233016	710.897298792019	15120	0.102931111223168	-762.5	0.00799729581922293	26.29975	1.21500000357628	0	0	3753915	0
Braz-2005-24641	2005-10-30 17:19:00	1234613.30955188	7778082.78758671	5270.08064522662	1827.50781539394	2040	0.10444250004366	-1274.25	0.00799729581922293	26.1935	1.13749998807907	0	0	3752555	0
Braz-2005-24641	2005-10-30 17:53:00	1248782.51276797	7786157.0274164	2075.95472675785	43.6546241647698	3660	0.098452082524697	-769	0.00799729581922293	26.28125	1.17399996519089	0	0	3760046	0
Braz-2005-24641	2005-10-30 18:54:00	1238121.7797966	7791191.74995293	20.1896565894528	2337.947520577	80460	0.100460375193506	-222	0.00799729581922293	26.21075	1.04700002074242	0	0	3765433.5	0
Braz-2005-24641	2005-10-31 17:15:00	1312789.49890174	7700041.00195424	0.104775782992729	398.496075606142	74760	0.0745111654202143	-1500.5	0.0254467558115721	26.0835	1.29249998927116	0	0	3672421.75	0
Braz-2005-24641	2005-11-01 14:01:00	1341687.79043245	7590032.26362372	1974.71449417374	12.4490426797161	10740	0.0604479983448982	-4157.5	0.0785169377923012	25.0125	0.599250003695488	0	0	3562034.75	0
Braz-2005-24641	2005-11-01 17:00:00	1348468.46038014	7577125.90149072	341.080571709249	208.895221596905	1920	0.0604479983448982	-4034.5	0.0785169377923012	24.84825	0.543999999761581	0	0	3548972.75	0
Braz-2005-24641	2005-11-01 17:32:00	1359702.3427481	7574939.75022992	1992.87828420204	1810.05699678289	72300	0.0604479983448982	-4091.5	0.0785169377923012	24.71375	0.395750001072884	0	0	3546902.5	0
Braz-2005-24641	2005-11-02 13:37:00	1374716.69703217	7467835.96300588	4544.55735890689	1339.56767507192	194880	0.066423749551177	-4058	0.0573250874876976	24.35375	0.682249993085861	0	0	3439861.75	0
Braz-2005-24641	2005-11-04 19:45:00	1340711.57709368	7217768.01929098	22672.1391817979	914.908091873618	6000	0.0562004173795382	-4097.75	0.0816810205578804	23.032	-0.0824999995529652	0	0	3190066	0
Braz-2005-24641	2005-11-04 21:25:00	1336742.14913709	7204832.6246953	3420.01676704299	2478.49749265943	69480	0.0587077500919501	-4052.25	0.0801751762628555	23.215	0.163000002503395	0	0	3177115	0
Braz-2005-24641	2005-11-05 16:43:00	1349558.92584864	7139917.07089476	7920.63529846732	11862.829969894	69900	0.0645751117004289	-4243	0.0801751762628555	22.71525	0.173500001430511	0	0	3111979.75	0
Braz-2005-24641	2005-11-06 12:08:00	1331435.73054436	7064591.06868773	40755.8551387025	11899.7841725422	5820	0.0649746668835481	-4279.5	0.0599285028874874	22.2975	0.121500000357628	0	0	3037197	0
Braz-2005-24641	2005-11-06 13:45:00	1360468.30720592	7069835.13914096	1447.21401104799	12876.3826753718	8700	0.0711193349626329	-4297.5	0.0599285028874874	22.38575	0.0747500006109476	0	0	3041904	0
Braz-2005-24641	2005-11-06 16:10:00	1352217.49721073	7061766.92817973	2565.59649096541	4027.0194729897	5760	0.0721168898873859	-4305	0.0599285028874874	22.46	0.179999999701977	0	0	3033965.5	0
Braz-2005-24641	2005-11-06 17:46:00	1357570.86380435	7060476.97727161	16516.1109615264	797.980473061769	61140	0.0726997786098056	-4330.5	0.0599285028874874	22.41425	0.137249998748302	0	0	3032921.75	0
Braz-2005-24641	2005-11-07 10:45:00	1380801.99974436	6996134.88424256	212.720673378502	157.035613300145	9540	0.0724566665788492	-4658	0.0599285028874874	21.77025	-0.148249998688698	0	0	2967863.5	0
Braz-2005-24641	2005-11-07 13:24:00	1382609.92782193	6988129.11964151	333.597519227518	665.4680979017	9180	0.0709645841270685	-4716.5	0.0599285028874874	21.87625	-0.0185000005876645	0	0	2959866.75	0
Braz-2005-24641	2005-11-07 15:57:00	1383118.80963637	6969376.97717922	1414.83660401377	2375.49779135711	7380	0.0715078868799739	-4801.5	0.0426999889314175	21.93675	0.150750000029802	0	0	2940867	0
Braz-2005-24641	2005-11-07 18:00:00	1382070.63737114	6959766.44590841	340.041258719405	4487.81397559284	84420	0.0717894987513622	-4644	0.0426999889314175	21.6295	-0.0857499996200204	0	0	2931865	0
Braz-2005-24641	2005-11-08 17:27:00	1400678.04598857	6872567.68418812	12698.077619148	47.9151268440923	85860	0.0725771105951733	-4465	0.0492363274097443	21.00625	-0.219749998301268	0	0	2844961	0
Braz-2005-24641	2005-11-09 17:18:00	1391471.9870452	6803733.18382141	616.045049092683	5187.61887987609	960	0.0708656658728917	-4316.75	0.0541837364435196	20.60625	-0.542249992489815	0	0	2775900.75	0
Braz-2005-24641	2005-11-09 17:34:00	1393305.12334976	6798948.42996183	638.945048553009	709.839548680021	97620	0.0705066872760653	-4330.5	0.0541837364435196	20.6925	-0.381000004708767	0	0	2770912.25	0
Braz-2005-24641	2005-11-10 20:41:00	1377594.17105161	6711433.3298968	211.536110765095	96.7963867358675	158700	0.0731005830069383	-3356.5	0.0684579536318779	20.81425	0.291999995708466	0	0	2682861.25	0
Braz-2005-24641	2005-11-12 16:46:00	1387223.22792143	6564778.11910117	2653.45265620297	969.299408924631	171480	0.0767045834412177	-1297	0.0741367861628532	19.39975	-0.465499997138977	0	0	2536880.25	0
Braz-2005-24641	2005-11-14 16:24:00	1447674.06460653	6431768.6817397	434.650011509529	116.263522583025	780	0.0739075007538001	-2785.25	0.0791380479931831	19.52675	0.239749997854233	0	0	2404904.75	0
Braz-2005-24641	2005-11-14 16:37:00	1450799.29605086	6431227.34153928	105.046567846958	2955.12026673361	6120	0.0742296675841014	-2781	0.0799201279878616	19.59175	0.291000001132488	0	0	2403995.25	0
Braz-2005-24641	2005-11-14 18:19:00	1446306.478328	6410823.14419887	11471.0753059997	83.0900661251493	99720	0.0788049376569688	-3219	0.0883905552327633	18.965	-0.0530000001890585	0	0	2383884.25	0
Braz-2005-24641	2005-11-15 22:01:00	1508222.64131518	6329157.43744276	646.214908149029	2611.42041214104	65040	0.0760586665322383	-3953.5	0.0882986932992935	18.0795	-0.473999999463558	0	0	2304137	0
Braz-2005-24641	2005-11-16 16:05:00	1549320.43400009	6262259.10011574	8659.31223742913	8393.77943383398	5940	0.0701597779989243	-4361	0.0836838483810425	18.2365	-0.129750000312924	0	0	2239010.75	0
Braz-2005-24641	2005-11-16 17:44:00	1549993.91420965	6252733.83576686	4583.44335067403	17642.8580981404	600	0.0714745844403903	-4295.5	0.0836838483810425	18.301	-0.0172500001499429	0	0	2230023.25	0
Braz-2005-24641	2005-11-16 17:54:00	1549248.93859806	6252187.30017013	6312.61750632558	8984.47593025936	48600	0.0714745844403903	-4293	0.0836838483810425	18.2785	-0.0290000004461035	0	0	2228972	0
Braz-2005-24641	2005-11-17 07:24:00	1564761.61726194	6191084.75605466	2328.61720490406	238.98796128908	5280	0.0661255829036236	-4663	0.0836838483810425	18.33175	0.539000004529953	0	0	2168978	0
Braz-2005-24641	2005-11-17 08:52:00	1570322.92666019	6183065.28222478	5525.82752567303	110.373214998422	5280	0.0697084433502621	-4692.5	0.0836838483810425	18.31	0.693749994039536	0	0	2161369.75	0
Braz-2005-24641	2005-11-17 10:20:00	1571274.74322857	6177643.23726148	37073.2353314955	1321.59503307957	5820	0.0720313334216674	-4610.5	0.0836838483810425	18.1906666666667	0.596666663885117	0	0	2156380	0
Braz-2005-24641	2005-11-17 11:57:00	1571762.67319175	6169569.75653375	1282.33909198782	1761.44270485285	14220	0.0761892503748337	-4389	0.0864429995417595	17.96425	0.399750001728535	0	0	2148461.5	0
Braz-2005-24641	2005-11-17 15:54:00	1579865.9137412	6153695.13993897	2424.67093583486	4919.20937320223	6540	0.0866138893696997	-4462.25	0.0864429995417595	17.7515	0.274250000715256	0	0	2133034.5	0
Braz-2005-24641	2005-11-17 17:43:00	1579255.99706702	6148230.02271368	14859.7134819959	11392.744721872	79200	0.0919854169090589	-4872	0.0864429995417595	17.8145	0.406999997794628	0	0	2126979.75	0
Braz-2005-24641	2005-11-18 15:43:00	1592840.81868392	6072095.06348906	321.980161351077	1844.21757231699	6480	0.0710604286619595	-4527	0.0864429995417595	17.607	0.662249997258186	0	0	2052216.25	0
Braz-2005-24641	2005-11-18 17:31:00	1656539.11373593	6067097.58050669	958.576078836379	142.172767118398	85380	0.121860266228517	-4577.5	0.0934733897447586	16.93	0.114749997854233	0	0	2053246.625	0
Braz-2005-24641	2005-11-19 17:14:00	1628049.6172286	5969229.6698666	135.598172136186	11703.7248558276	11820	0.182245112127728	-4422	0.101383455097675	16.17425	0.0112499999813735	0	0	1952745.5	0
Braz-2005-24641	2005-11-19 20:31:00	1652442.26955848	5970784.23882963	2199.69504184931	17871.9592162431	40380	0.144087165594101	-4235.25	0.101383455097675	15.93925	-0.216000005602837	0	0	1957396.25	0
Braz-2005-24641	2005-11-20 07:44:00	1647623.31086733	5924706.30845413	13.2282074410036	1618.61086596935	13080	0.218990777929624	-4392.75	0.0994094908237457	16.509	0.463250003755093	0	0	1911125.875	0
Braz-2005-24641	2005-11-20 11:22:00	1656077.73313429	5911535.89747088	11121.6091961463	22391.422644205	1560	0.20934156421572	-4290.5	0.0994094908237457	16.52725	0.569499984383583	0	0	1899135.125	0
Braz-2005-24641	2005-11-20 11:48:00	1655985.72644621	5910853.03338276	261.676337932409	918.362365408676	19080	0.20934156421572	-4287	0.0994094908237457	16.52225	0.550999999046326	0	0	1898142.125	0
Braz-2005-24641	2005-11-20 17:06:00	1656672.12572224	5902100.81785476	4485.76608380084	1110.79510898111	60	0.209896666308244	-4168.25	0.0994094908237457	16.3705	0.346250005066395	0	0	1889323.75	0
Braz-2005-24641	2005-11-20 17:07:00	1656433.50158738	5902038.26313496	1219.90762906505	2287.60897106872	6000	0.209896666308244	-4179.5	0.0994094908237457	16.3705	0.346250005066395	0	0	1889323.75	0
Braz-2005-24641	2005-11-20 18:47:00	1656177.7185257	5900713.81233539	83898.5217172014	6337.18000947274	95220	0.209896666308244	-4150	0.0994094908237457	16.29775	0.273000001907349	0	0	1888212.125	0
Braz-2005-24641	2005-11-21 21:14:00	1664549.12480018	5823548.49785999	2039.520532784	1548.74672489657	40980	0.216895168026288	-4325.5	0.0647289529442787	16.13375	0.563999995589256	0	0	1812910.5	0
Braz-2005-24641	2005-11-22 08:37:00	1669065.9682829	5778547.23234032	1087.65391557359	521.296018700921	8280	0.19731544289324	-4269	0.0647289529442787	15.85275	0.490249991416931	0	0	1768823	0
Braz-2005-24641	2005-11-22 10:55:00	1670403.79522317	5764396.41320831	12328.2346901148	6513.68867003876	480	0.171118833124638	-4377.5	0.0647289529442787	15.524	0.236250001937151	0	0	1754230	0
Braz-2005-24641	2005-11-22 11:03:00	1669795.51753436	5765433.10758777	7.97295145561687	686.758141249725	5880	0.171118833124638	-4404	0.0647289529442787	15.526	0.234750002622604	0	0	1755085	0
Braz-2005-24641	2005-11-22 12:41:00	1673176.15700108	5755956.93991013	242.030135787005	265.743229648505	70260	0.177825665722291	-4311.75	0.0647289529442787	15.48225	0.228000000119209	0	0	1746579.25	0
Braz-2005-24641	2005-11-23 08:12:00	1690690.96536873	5688595.9887305	7038.78024854686	5800.49989359959	15000	0.26729741320014	-4428.5	0.021335868164897	15.84475	0.767750009894371	0	0	1682916.625	0
Braz-2005-24641	2005-11-23 12:22:00	1701549.77853316	5675072.77500473	12069.9606289794	1937.36445076032	14880	0.281571497519811	-4509	0.021335868164897	15.61875	0.614750012755394	0	0	1670824.5	0
Braz-2005-24641	2005-11-23 16:30:00	1699686.4593435	5660442.68982482	6549.56780873755	1634.70624299545	6240	0.278606001287699	-4408.25	0.021335868164897	15.36175	0.533499985933304	0	0	1655698.5	0
Braz-2005-24641	2005-11-23 18:14:00	1698142.39294412	5655854.06301967	2317.99848400758	6600.61387326791	8520	0.265430448783769	-4282	0.021335868164897	15.285	0.523749992251396	0	0	1651428.25	0
Braz-2005-24641	2005-11-23 20:36:00	1694419.49858261	5645441.23457915	10029.3296021745	34.3248318089243	5580	0.268610997332467	-4226.5	0.021335868164897	15.1155	0.460999995470047	0	0	1640089.375	0
Braz-2005-24641	2005-11-23 22:09:00	1695648.97954435	5640083.24673273	11687.8613396254	7863.42645932167	34920	0.253374661008517	-4178	0.021335868164897	15.2245	0.561500012874603	0	0	1635315	0
Braz-2005-24641	2005-11-24 07:51:00	1739726.91267438	5571041.69860118	24591.0184068268	1578.98523677374	36420	0.588593090573947	-4488	0.0527520552277565	13.7445	-0.563249990344048	0	0	1575257.625	0
Braz-2005-24641	2005-11-24 17:58:00	1690649.74256479	5537831.7263085	148.894128963662	3704.34917323983	79800	0.487368628382683	-4675	0.0137794557958841	14.3305	-0.00624999997671694	0	0	1533886.75	0
Braz-2005-24641	2005-11-25 16:08:00	1718366.05502408	5425131.73961418	27813.0149991973	12303.8425043075	6060	0.241741400957108	-4399	0.0644265413284302	14.33325	0.310249999165535	0	0	1427990	0
Braz-2005-24641	2005-11-25 17:49:00	1719149.80802251	5416821.62957334	10631.5560361946	9.70363642041646	79920	0.242125496268272	-4433.5	0.0644265413284302	14.3735	0.345499999821186	0	0	1420153.75	0
Braz-2005-24641	2005-11-26 16:01:00	1727335.32373801	5307889.30832811	178.222718215725	402.192207947131	5760	0.257968330134948	-4600.5	0.07834143191576	13.328	-0.165750000625849	0	0	1315575.75	0
Braz-2005-24641	2005-11-26 17:37:00	1727019.41157965	5295574.0171593	19311.0375687706	7498.89752801495	360	0.210453270511194	-4668	0.07834143191576	13.3175	-0.0724999997764826	0	0	1303659.125	0
Braz-2005-24641	2005-11-26 17:43:00	1725336.34714475	5295675.22287944	216.952465253744	5505.04310824443	85320	0.202589499098914	-4708.5	0.07834143191576	13.302	-0.0905000008642673	0	0	1303433.5	0
Braz-2005-24641	2005-11-27 17:25:00	1749861.52942284	5225743.4875764	86173.6854808778	822.314693604136	6060	1.24861133098602	-4570	0.087114192545414	12.15725	-0.107999999076128	0	0	1241258.875	0
Braz-2005-24641	2005-11-27 19:06:00	1754961.27335009	5222517.53050323	680.878382477554	2043.69145226312	46080	1.02038942277431	-4552	0.087114192545414	11.96425	-0.278749994933605	0	0	1239651.25	0
Braz-2005-24641	2005-11-28 07:54:00	1774793.40044626	5187455.77902726	293.826426048897	187.471004861525	6480	0.620487325721317	-4520.5	0.087114192545414	10.3055	-1.49424999952316	0	0	1210438.25	0
Braz-2005-24641	2005-11-28 09:42:00	1777334.70478257	5180130.01782688	13365.6523081275	196.304205560085	5820	0.572892415026824	-4385.5	0.087114192545414	10.22925	-1.58875000476837	0	0	1204583.75	0
Braz-2005-24641	2005-11-28 11:19:00	1782482.96218888	5171476.42522463	849.056599115939	15888.3028965799	2940	0.541440556446711	-4453	0.087114192545414	10.2085	-1.47725000977516	0	0	1198376.125	0
Braz-2005-24641	2005-11-28 12:08:00	1779353.74275918	5171586.14099944	7554.36622193253	18375.4127959716	12720	0.486345169444879	-4455	0.087114192545414	10.20775	-1.51399996876717	0	0	1197501.625	0
Braz-2005-24641	2005-11-28 15:40:00	1781048.4475833	5159256.84226031	471.39872614532	269.819805684383	5700	0.59143211444219	-4451.25	0.087114192545414	10.19	-1.29199999570847	0	0	1185361.375	0
Braz-2005-24641	2005-11-28 17:15:00	1783935.2751905	5152046.27370231	2109.86993647138	1413.21618498737	360	0.690947925051053	-4445.5	0.087114192545414	10.1935	-1.19800001382828	0	0	1179563.875	0
Braz-2005-24641	2005-11-28 17:21:00	1780923.50410001	5151240.9374302	380.890064263064	8090.43479473102	5580	0.650589067488909	-4476.25	0.087114192545414	10.1655	-1.22875002026558	0	0	1177717.75	0
Braz-2005-24641	2005-11-28 18:54:00	1784360.1776109	5143859.50600631	8145.84560448873	279.744865537134	45480	0.767084790600671	-4409	0.087114192545414	10.173	-1.14049997925758	0	0	1172230.625	0
Braz-2005-24641	2005-11-29 07:32:00	1793494.22800928	5142848.37111802	35713.3501100403	255.229914361757	6840	0.870206753412882	-4455.25	0.087114192545414	10.14975	-1.15474998950958	0	0	1174018.5	0
Braz-2005-24641	2005-11-29 09:26:00	1791852.75912887	5143772.51956043	7326.78590972456	59.1956545677384	2220	0.843606169025103	-4430.75	0.087114192545414	10.16075	-1.15524998307228	0	0	1174355.75	0
Braz-2005-24641	2005-11-29 10:03:00	1792205.13657151	5144378.08670134	897.966998849357	1719.18576075517	3840	0.843606169025103	-4438.5	0.087114192545414	10.16075	-1.15524998307228	0	0	1174355.75	0
Braz-2005-24641	2005-11-29 11:07:00	1791741.02465772	5143313.12798564	6482.01893019072	364.040499391385	27240	0.801060669951969	-4430.75	0.087114192545414	10.153	-1.15449997782707	0	0	1173403.875	0
Braz-2005-24641	2005-11-29 18:41:00	1791969.64091378	5147340.1868211	4954.8265666745	290.582660669654	3840	0.852273669507768	-4461.5	0.087114192545414	10.1855	-1.16750001907349	0	0	1177211.875	0
Braz-2005-24641	2005-11-29 19:45:00	1790441.47743517	5147504.60113236	1995.17529667454	763.626161819825	47040	0.822187423706055	-4441	0.087114192545414	10.18975	-1.17525002360344	0	0	1177859.25	0
Braz-2005-24641	2005-11-30 08:49:00	1804867.45928898	5117391.80212726	33749.6318027769	1066.3552098718	7440	0.901684333880742	-4501	0.087114192545414	10.054	-1.15225002169609	0	0	1152820	0
Braz-2005-24641	2005-11-30 10:53:00	1802776.87420017	5110066.63934677	29115.0932668938	110.060217334956	7740	0.802464445432027	-4521.5	0.0875913426280022	9.9935	-1.08500000834465	0	0	1145549.375	0
Braz-2005-24641	2005-11-30 13:02:00	1802089.29284397	5104264.51189692	22167.7152623374	778.965260580655	8220	0.60575574884812	-4471	0.0875913426280022	9.939	-1.12999999523163	0	0	1139549	0
Braz-2005-24641	2005-11-30 15:19:00	1801782.59382089	5094183.52080734	2697.41738493458	45136.4223710008	6000	0.454319065436721	-4505	0.110968414694071	9.80925	-1.201750010252	0	0	1130094.5	0
Braz-2005-24641	2005-11-30 16:59:00	1799470.48433958	5088026.19443745	10837.6272573079	397.83954083417	14640	0.404451890124215	-4591.25	0.0875913426280022	9.72175	-1.22200000286102	0	0	1123770.375	0
Braz-2005-24641	2005-11-30 21:03:00	1811615.64397739	5077054.76061042	885.176566319916	338.183145410781	126000	0.42079325268666	-4430.5	0.134345486760139	9.96525	-0.868749991059303	0	0	1117402	0
Braz-2005-24641	2005-12-02 08:03:00	1825037.99999257	4967210.90832296	8424.76892869685	1045.11385406801	9060	0.188698085024953	-4684.75	0.158554419875145	7.79	-1.50999996066093	0	0	1019571.875	0
Braz-2005-24641	2005-12-02 10:34:00	1828602.73329778	4959770.61046602	469.168331723628	15081.4613309424	6060	0.236398333062728	-4515	0.158554419875145	7.63675	-1.64649999141693	0	0	1014672.625	0
Braz-2005-24641	2005-12-02 12:15:00	1833902.97169268	4954150.915583	9536.1233512567	625.769007700764	9720	0.270454217990239	-4520.5	0.158554419875145	7.5595	-1.74849998950958	0	0	1011128.75	0
Braz-2005-24641	2005-12-02 14:57:00	1838274.03107109	4951619.95176202	3423.14754201502	165.330884545005	5280	0.259897314012051	-4623	0.158554419875145	7.532	-1.86250001192093	0	0	1010892.3125	0
Braz-2005-24641	2005-12-02 16:25:00	1840859.63172262	4949623.67035077	51463.4149762167	7205.75023352328	6000	0.278863890303506	-4665	0.158554419875145	7.51183333333333	-1.9056666692098	0	0	1010270.625	0
Braz-2005-24641	2005-12-02 18:05:00	1840070.29757487	4943923.61306605	353.697985390167	32.9514967534632	7740	0.273806585619847	-4727.5	0.158554419875145	7.4995	-1.91674998402596	0	0	1004380.0625	0
Braz-2005-24641	2005-12-02 20:14:00	1850087.43077294	4939827.59816308	1382.87133229418	5218.5301548785	301860	0.287710812874138	-4798.5	0.158554419875145	7.4805	-1.94375002384186	0	0	1004841.1875	0
Braz-2005-24641	2005-12-06 08:05:00	1928629.80170455	4775786.8493037	9764.52127917407	927.100576262929	9540	0.287710812874138	-4510.5	0.176163926720619	6.8965	-0.936000004410744	0	0	899485.0625	0
Braz-2005-24641	2005-12-06 10:44:00	1923613.0551447	4769043.42952805	9315.534753384	7494.41258179801	2040	0.287710812874138	-4513.25	0.176163926720619	6.77725	-0.91024999320507	0	0	890888.125	0
Braz-2005-24641	2005-12-06 11:18:00	1922293.9340584	4765975.12348063	1765.28399715574	117.451346283995	4020	0.287710812874138	-4583.5	0.176163926720619	6.73425	-0.932000011205673	0	0	887834.875	0
Braz-2005-24641	2005-12-06 12:25:00	1926403.86340057	4764023.61759447	22571.0037478727	5748.22660831421	6660	0.287710812874138	-4551.5	0.176163926720619	6.7045	-0.969999998807907	0	0	888389.9375	0
Braz-2005-24641	2005-12-06 14:16:00	1920150.42859501	4752829.44106891	732.650169243609	74.0823967628913	6120	0.21220600605011	-4592	0.176163926720619	6.54925	-0.962999999523163	0	0	875355.3125	0
Braz-2005-24641	2005-12-06 15:58:00	1933377.55476785	4753411.84807133	5254.49757591623	483.744044018969	317460	0.133646664520105	-4652	0.176163926720619	6.621	-0.956000000238419	0	0	883194.8125	0
Braz-2005-24641	2005-12-10 08:09:00	2015128.39412652	4644564.24957224	3686.79620577991	12885.3243078258	2280	0.138481111990081	-4322.5	0.13719268143177	6.295	-0.759250000119209	0	0	842887.9375	0
Braz-2005-24641	2005-12-10 08:47:00	2015823.79705364	4644283.6796519	12971.9165270621	7863.87420869596	5940	0.138481111990081	-4308.75	0.13719268143177	6.285	-0.766000002622604	0	0	842753.1875	0
Braz-2005-24641	2005-12-10 10:26:00	2016533.65826725	4642850.66362826	693.230478363515	176.862670276559	1560	0.139339834451675	-4277	0.13719268143177	6.27225	-0.763000011444092	0	0	842620.875	0
Braz-2005-24641	2005-12-10 10:52:00	2015583.64666847	4642935.61878734	508.295836158221	65.0729606047383	6060	0.139130900800228	-4280.5	0.13719268143177	6.2825	-0.755500003695488	0	0	841982.75	0
Braz-2005-24641	2005-12-10 12:33:00	2014234.45513442	4644863.86245152	927.653652567479	351.966866521074	340080	0.138481111990081	-4332	0.13719268143177	6.30475	-0.752999991178513	0	0	842252.375	0
Braz-2005-24641	2005-12-14 11:01:00	2060238.3303606	4589491.84468995	1327.10604227597	4110.50827930828	6060	0.202995417018731	-4422	0.128011777997017	5.644	-1.0789999961853	0	0	831980.125	0
Braz-2005-24641	2005-12-14 12:42:00	2058010.98388184	4594881.12459837	1675.00136111288	118.938400763087	6840	0.198567083726327	-4373	0.128011777997017	5.69475	-1.05399999022484	0	0	834176.9375	0
Braz-2005-24641	2005-12-14 14:36:00	2061145.72625473	4593792.91083406	17368.4050064485	24335.9199665893	4200	0.189541501303514	-4398.25	0.128011777997017	5.65	-1.09316668907801	0	0	835544.1875	0
Braz-2005-24641	2005-12-14 15:46:00	2065238.61835833	4593560.9088994	23765.8094736924	1274.3810518277	1800	0.19429216782252	-4437	0.128011777997017	5.59825	-1.14674997329712	0	0	838335.1875	0
Braz-2005-24641	2005-12-14 16:16:00	2063826.84941966	4595827.8659247	3843.56939590192	48.8242734191765	4320	0.184109333488676	-4421.5	0.128011777997017	5.62575	-1.13800001144409	0	0	839069.125	0
Braz-2005-24641	2005-12-14 17:28:00	2063070.12210058	4596364.96151488	2158.38162856037	2947.57221001293	1005180	0.184109333488676	-4411	0.128011777997017	5.6365	-1.12874999642372	0	0	838372.25	0
Braz-2005-24641	2005-12-26 08:41:00	1963219.52738277	4262803.09061515	64380.5665456964	1483.35469657231	3840	0.399994449483024	-4611	0.119062431156635	5.29575	0.0802500005811453	0	0	546329.375	0
Braz-2005-24641	2005-12-26 09:45:00	1958932.884004	4262016.32826098	236.938624870721	51.0973642813119	2220	0.422086253762245	-4556.5	0.119062431156635	5.285	0.111500000581145	0	0	542616.3125	0
Braz-2005-24641	2005-12-26 10:22:00	1960318.47286616	4258456.36342496	841.532504125213	6634.91995551436	3900	0.450547734896342	-4477.25	0.119062431156635	5.2495	0.0964999999850988	0	0	541591.9375	0
Braz-2005-24641	2005-12-26 11:27:00	1953826.68690255	4258560.85105541	854.756383078618	6844.35382585914	15960	0.472734864552816	-4477.5	0.134898275136948	5.25725	0.144250001758337	0	0	536854.6875	0
Braz-2005-24641	2005-12-26 15:53:00	1939580.67017849	4241593.70119371	608.577713779815	930.084800629123	9360	0.472734864552816	-4708	0.134898275136948	5.248	0.244000002741814	0	0	515216.375	0
Braz-2005-24641	2005-12-26 18:29:00	1927019.20869375	4232769.89453101	789.337287160943	198.903974166688	1980	0.420634888940387	-4455	0.134898275136948	5.321	0.459500007331371	0	0	499467.875	0
Braz-2005-24641	2005-12-26 19:02:00	1926630.16371749	4229820.26871009	6851.74108757196	2646.19279088469	308040	0.422740499178569	-4614	0.134898275136948	5.306	0.489000007510185	0	0	497547.28125	0
Braz-2005-24641	2005-12-30 08:36:00	1844668.66648674	4062854.31407347	21154.6349879085	21.3200727336712	4860	0.985961740215619	-3523	0.091642290353775	2.8895	-0.875249996781349	0	0	330636.8125	0
Braz-2005-24641	2005-12-30 09:57:00	1854151.59330294	4063297.25810307	0.0654933223301476	9750.35414883416	4740	1.0444557401869	-3487.5	0.091642290353775	2.99925	-0.799249991774559	0	0	338351.875	0
Braz-2005-24641	2005-12-30 11:16:00	1854741.37492466	4066315.21713546	24229.55465238	1190.81639632934	1140	1.03576947251956	-3440.5	0.091642290353775	3.00225	-0.82200001180172	0	0	340747.3125	0
Braz-2005-24641	2005-12-30 11:35:00	1855940.35390429	4063874.29934185	4021.88221678474	3358.36386842973	13080	1.05961520142025	-3472	0.091642290353775	3.003	-0.79975001513958	0	0	340581.90625	0
Braz-2005-24641	2005-12-30 15:13:00	1851708.66728775	4064283.43344629	1034.97205000696	60.4225899136932	5940	1.03022662798564	-3509.75	0.091642290353775	2.96625	-0.830749988555908	0	0	337146.03125	0
Braz-2005-24641	2005-12-30 16:52:00	1852956.53021126	4063668.16422358	2342.69563664912	11164.0363820876	2820	1.0444557401869	-3503.25	0.091642290353775	2.9855	-0.814249992370605	0	0	338004.59375	0
Braz-2005-24641	2005-12-30 17:39:00	1846163.28370606	4060957.27551977	17751.2131219568	7543.07056530434	313380	0.97777830892139	-3553	0.091642290353775	2.881	-0.873249977827072	0	0	330457.28125	0
Braz-2005-24641	2006-01-03 08:42:00	1828172.23793097	4067657.65991567	9331.31347113654	286.486821279559	120	0.820409496625265	-2077	-0.0600584670901299	3.8625	-0.199000000953674	0	0	318992.71875	0
Braz-2005-24641	2006-01-03 08:44:00	1828054.91403442	4068476.37412593	1994.03714056002	670.978948862671	4740	0.820409496625265	-2019	-0.0600584670901299	3.8425	-0.221250001341105	0	0	319548.9375	0
Braz-2005-24641	2006-01-03 10:03:00	1824768.02050504	4066406.35880121	439.236840525036	362.227623537895	1080	0.840166548887889	-1997.5	-0.0600584670901299	3.8805	-0.186999998986721	0	0	315387.1875	0
Braz-2005-24641	2006-01-03 10:21:00	1823443.79609823	4068278.95264094	1371.64551901919	1024.52716893076	4980	0.821401581168175	-1957.75	-0.0600584670901299	3.8945	-0.179499998688698	0	0	315673.46875	0
Braz-2005-24641	2006-01-03 11:44:00	1827356.32708737	4067490.81402179	377.617027440897	225.861550243009	1080	0.820409496625265	-2040.5	-0.0600584670901299	3.868	-0.195250000804663	0	0	318992.71875	0
Braz-2005-24641	2006-01-03 12:02:00	1821356.89156262	4069739.08088179	25290.9022015919	22445.8953989494	8940	0.769326994816462	-1979	-0.0600584670901299	3.93125	-0.156749997287989	0	0	315151.96875	0
Braz-2005-24641	2006-01-03 14:31:00	1826017.25126154	4067043.00632369	1116.96375951075	101.116823734935	1356780	0.82527282834053	-2010	-0.0600584670901299	3.87675	-0.186500005424023	0	0	316774.1875	0
Braz-2005-24641	2006-01-19 07:24:00	1787766.17994782	3742666.0735672	6750.85815394343	200.67936366237	3000	0.142201221651501	-4281.5	-0.154424905776978	2.13875	-0.447499997913837	0.00181818181818182	0.0109090909090909	127266.5859375	1
Braz-2005-24641	2006-01-19 08:14:00	1789369.12324224	3740966.3290453	4461.11532129787	995.302730924002	1380	0.138993874192238	-4185.75	-0.154424905776978	2.09275	-0.479000002145767	0.00181818181818182	0.0109090909090909	128697.578125	1
Braz-2005-24641	2006-01-19 08:37:00	1788341.98332267	3739891.66458086	972.040259559558	356.828854693781	5880	0.138993874192238	-4198.5	-0.154424905776978	2.1165	-0.452249996364117	0.00136363636363636	0.0118181818181818	127478.765625	1
Braz-2005-24641	2006-01-19 10:15:00	1785087.50947926	3736653.50408743	4804.04721218952	2040.99625087815	1260	0.118103335301081	-4291.5	-0.154424905776978	2.20175	-0.377499997615814	0.000909090909090909	0.0127272727272727	122854.28125	1
Braz-2005-24641	2006-01-19 10:36:00	1784419.55871317	3735503.87960665	974.586519183277	1252.93980234114	6000	0.118103335301081	-4334	-0.154424905776978	2.20925	-0.373499996960163	0.000909090909090909	0.0127272727272727	122603.515625	1
Braz-2005-24641	2006-01-19 12:16:00	1783202.53064128	3732016.66090026	5023.34799692418	18662.499358798	328200	0.116965003311634	-4395	-0.154424905776978	2.2345	-0.33899999409914	0.000909090909090909	0.0106818181818182	119664.3671875	1
Braz-2005-24641	2006-01-23 07:26:00	1775016.2320484	3781213.40290808	34839.7961547082	763.616293402775	6120	0.253995887107319	-4504.75	-0.142737343907356	2.92375	0.136500000953674	0.00340909090909091	0.01	126998.8125	1
Braz-2005-24641	2006-01-23 09:08:00	1775568.90842637	3784862.37902583	1818.30482481037	1108.8381440333	1020	0.249694663617346	-4425	-0.142737343907356	2.96575	0.154500000178814	0.00363636363636364	0.01	129243.265625	1
Braz-2005-24641	2006-01-23 09:25:00	1776681.72862903	3785718.99092529	1753.20854165642	243.051448753146	4800	0.249694663617346	-4395	-0.142737343907356	2.99075	0.166499998420477	0.00363636363636364	0.01	130513.75	1
Braz-2005-24641	2006-01-23 10:45:00	1774408.9372377	3790128.97646894	612.910942758007	218.013169330368	6000	0.22801510989666	-4379	-0.142737343907356	2.97975	0.144750002771616	0.00272727272727273	0.0113636363636364	129920.703125	1
Braz-2005-24641	2006-01-23 12:25:00	1770489.29542761	3791075.33142341	1486.2814347732	233.187671751338	1019940	0.232705662647883	-4478	-0.142737343907356	2.92125	0.10700000077486	0	0.0127272727272727	126462.03125	0
Braz-2005-24641	2006-02-04 07:44:00	1794043.93368638	3775160.52568406	4674.5474398233	6118.28172419697	2820	0.392951889170541	-4378.5	-0.122253991663456	2.7285	-0.171500001102686	0.00363636363636364	0.0118181818181818	143021.703125	1
Braz-2005-24641	2006-02-04 08:31:00	1793682.61352188	3773819.88512696	340.880923934205	117.10333826392	3600	0.392951889170541	-4382.5	-0.122253991663456	2.715	-0.179750002920628	0.00340909090909091	0.0113636363636364	142697.0625	1
Braz-2005-24641	2006-02-04 09:31:00	1797339.13180062	3773419.56883986	2561.85252229784	3491.86725406519	2280	0.397258447276221	-4407	-0.122253991663456	2.7	-0.186499997973442	0.00272727272727273	0.01	146155.734375	1
Braz-2005-24641	2006-02-04 10:09:00	1799184.4446291	3772538.05056558	1995.41121490624	724.265624676612	337260	0.399941335121791	-4437.5	-0.122253991663456	2.6855	-0.192499998956919	0.00272727272727273	0.01	147101.5625	1
Braz-2005-24641	2006-02-08 07:50:00	1984608.81219078	3802322.76528066	1446.50496109019	1236.87107885466	5340	0.142015000184377	-4538.25	-0.132564932107925	2.6205	-0.603000000119209	0.000681818181818182	0.00772727272727273	332876.46875	1
Braz-2005-24641	2006-02-08 09:19:00	1988428.30727657	3805925.14118581	410.153825062903	148.076237816545	7200	0.164416998624802	-4451	-0.132564932107925	2.66925	-0.606749996542931	0.000909090909090909	0.00818181818181818	337835.90625	1
Braz-2005-24641	2006-02-08 11:19:00	1989995.37887406	3812097.98912115	185.185589165946	421.825918672186	NA	0.194166004657745	-4397	-0.132564932107925	2.512	-0.822749987244606	0.000909090909090909	0.00818181818181818	340540.84375	1
Braz-2009-87783	2009-10-19 05:22:00	1357768.89928062	8519486.82821228	1702.2739867219	37798.7287498789	2400	0.070387801527977	-3774	1.67001056671143	28.08725	1.67425000667572	0	0	4491902	0
Braz-2009-87783	2009-10-19 06:02:00	1357882.28202187	8516133.62450266	8791.21671832266	10632.7241621126	5880	0.0689511261880398	-3856	1.67001056671143	27.94125	1.5322499871254	0	0	4487902	0
Braz-2009-87783	2009-10-19 07:40:00	1363768.11683242	8512148.3255546	6991.27427330156	3398.29717931612	3480	0.0674002501182258	-3925	1.67001056671143	28.02375	1.64224997162819	0	0	4483880.5	0
Braz-2009-87783	2009-10-19 08:38:00	1366083.13335812	8505931.52701911	1589.84945723671	952.080042258622	35580	0.0647238886190785	-3928.5	1.67001056671143	27.94075	1.56149998307228	0	0	4477875	0
Braz-2009-87783	2009-10-19 18:31:00	1384564.87234061	8460522.82677602	196.43366391876	210.947411169603	118440	0.0555918121244758	-4130.5	0.78554230928421	27.503	1.07749998569489	0	0	4432868	0
Braz-2009-87783	2009-10-21 03:25:00	1452202.86834148	8283849.31855013	38.1947099578159	4269.11032627079	720	0.0420623995363712	-4283.5	0.339889794588089	27.23975	1.21575000882149	0	0	4256519	0
Braz-2009-87783	2009-10-21 03:37:00	1454538.34782552	8282521.50246021	1444.92134933258	13878.6188255816	5880	0.0418217498809099	-4289	0.339889794588089	27.20675	1.18125000596046	0	0	4255573	0
Braz-2009-87783	2009-10-21 05:15:00	1459139.06663273	8278188.31179705	32436.1587753656	1604.82567493199	5940	0.0420459993183613	-4285.75	0.339889794588089	27.16025	1.17925003170967	0	0	4250649	0
Braz-2009-87783	2009-10-21 06:54:00	1460299.7785837	8274780.91425695	4592.11854576762	116.794701570987	4920	0.0557499999801318	-4265.5	0.339889794588089	27.239	1.26725000143051	0	0	4247688.5	0
Braz-2009-87783	2009-10-21 08:16:00	1463171.26127234	8268166.00434527	958.626934265931	759.816199013416	28440	0.0655532857137067	-4250	0.339889794588089	27.17	1.26925000548363	0	0	4240730	0
Braz-2009-87783	2009-10-21 16:10:00	1508874.45958683	8223369.5670462	2878.63857388845	15343.7780876454	11460	0.0463737775054243	-4317.5	0.130774691700935	26.89475	0.981499999761581	0	0	4196932.5	0
Braz-2009-87783	2009-10-21 19:21:00	1520646.66882015	8205561.68454916	1861.23384599504	297.608700170061	5520	0.0428499163438876	-4142	0.126436412334442	26.566	0.652500003576279	0	0	4180336.5	0
Braz-2009-87783	2009-10-21 20:53:00	1529308.93036557	8198203.97078683	1800.74563401707	3401.60177851077	108480	0.043411499587819	-3898	0.126436412334442	26.6195	0.730750009417534	0	0	4172661.25	0
Braz-2009-87783	2009-10-23 03:01:00	1621447.87373297	8071294.34502603	4422.78861082851	438.059756893235	6000	0.0446923128329217	-4408	0.0571056380867958	26.72675	1.27250000834465	0	0	4049361	0
Braz-2009-87783	2009-10-23 04:41:00	1625392.71416005	8062412.83304853	7965.10392546131	959.194594583972	5400	0.0465736875776201	-4388.75	0.0571056380867958	26.74375	1.31900000572205	0	0	4040560.5	0
Braz-2009-87783	2009-10-23 06:11:00	1623175.99696943	8061409.87415942	384.63915565435	3268.44308597604	5700	0.0468630834172169	-4388	0.0571056380867958	26.78275	1.33875000476837	0	0	4039419	0
Braz-2009-87783	2009-10-23 07:46:00	1630601.10545168	8049068.51996257	1198.23234449356	839.68893851002	28260	0.036680000109805	-4398.25	0.0571056380867958	26.50525	1.03450000286102	0	0	4027819	0
Braz-2009-87783	2009-10-23 15:37:00	1667484.65417904	7991868.30311799	348.04807587849	328.189445238773	720	0.0403192499652505	-4392	0.0571056380867958	26.18575	1.00349998474121	0	0	3972912.75	0
Braz-2009-87783	2009-10-23 15:49:00	1667654.57358197	7991069.2870178	1330.45092604211	474.51558234897	5340	0.0403192499652505	-4393	0.0571056380867958	26.18575	1.00349998474121	0	0	3971914.5	0
Braz-2009-87783	2009-10-23 17:18:00	1671976.48262262	7978525.4273295	1387.78106408785	549.813176881541	420	0.0444034164150556	-4387	0.0231040306389332	26.215	1.0232499986887	0	0	3960175.75	0
Braz-2009-87783	2009-10-23 17:25:00	1670376.813885	7975239.79134849	15064.3116608662	232.637746970022	4200	0.0444844369776547	-4377	0.0411338242702186	26.283	1.123166680336	0	0	3956122.75	0
Braz-2009-87783	2009-10-23 18:35:00	1681502.88939911	7970170.70223023	232.133675003662	25941.6921999713	6660	0.0433495827019215	-4384	0.0292868558317423	26.166	1.09000000357628	0	0	3951811.5	0
Braz-2009-87783	2009-10-23 20:26:00	1686091.85715026	7960530.60270397	48802.9058091724	6473.80400342011	109680	0.0430851665635904	-4383.5	0.0292868558317423	26.0345	0.981000006198883	0	0	3943085	0
Braz-2009-87783	2009-10-25 02:54:00	1755707.06731009	7853363.69536105	2136.34837493822	1495.77605067054	5280	0.0404568889902698	-4258.5	0.0303009673953056	26.2995	1.72249999642372	0	0	3840580.25	0
Braz-2009-87783	2009-10-25 04:22:00	1757680.76039764	7853906.93617597	746.529973059679	928.2774226001	780	0.0408434998244047	-4251	0.0303009673953056	26.351	1.77500003576279	0	0	3841745.75	0
Braz-2009-87783	2009-10-25 04:35:00	1758675.0248798	7852707.7933259	503.670174138244	67.7449462952555	8700	0.0408644440273444	-4255.5	0.0303009673953056	26.355	1.79750001430511	0	0	3840834.25	0
Braz-2009-87783	2009-10-25 07:00:00	1761255.9380209	7848006.44401987	6942.81983151934	1454.63620595724	1800	0.040890999759237	-4200.5	0.0303009673953056	26.34575	1.87375003099442	0	0	3836023.25	0
Braz-2009-87783	2009-10-25 07:30:00	1761801.72790138	7845027.98512514	3855.30466407881	450.346808256225	27900	0.0404803330699603	-4166	0.0303009673953056	26.36325	1.8942499756813	0	0	3833120.25	0
Braz-2009-87783	2009-10-25 15:15:00	1793412.99313778	7793782.51214821	0.154051628528219	653.06725976704	480	0.0356351664910714	-4082	0.0257265008985996	26.06	1.66075000166893	0	0	3785235.25	0
Braz-2009-87783	2009-10-25 15:23:00	1795022.68415231	7792306.55535	1903.55588677547	94.5583543996676	6360	0.0361343333497643	-4087.75	0.0257265008985996	25.95325	1.55550000071526	0	0	3783340.25	0
Braz-2009-87783	2009-10-25 17:09:00	1801142.88188096	7784949.80463191	67.8247632026688	6146.28680036358	8280	0.0363965832317869	-4113	0.0257265008985996	25.7555	1.34350001811981	0	0	3776953.5	0
Braz-2009-87783	2009-10-25 19:27:00	1811664.54861184	7770461.76323514	26923.0595357973	407.869182694237	2160	0.0342438895669248	-4096.5	0.0257265008985996	25.872	1.48549997806549	0	0	3764114.25	0
Braz-2009-87783	2009-10-25 20:03:00	1817049.24623934	7766432.59079344	706.483942202389	211.319795701725	109980	0.0348666252102703	-4131.75	0.0257265008985996	25.9725	1.63799998164177	0	0	3759648	0
Braz-2009-87783	2009-10-27 02:36:00	1883981.76129868	7641710.51905564	577.164713678115	1432.95415801062	4920	0.0464217501382033	-2380.5	0.0239824205636978	25.793	1.56849998235703	0	0	3644018.25	0
Braz-2009-87783	2009-10-27 03:58:00	1879675.80887057	7638772.58662877	37793.251549289	3893.15351849015	7920	0.0475210002623498	-2770	0.0239824205636978	25.6845	1.50349995493889	0	0	3640547.25	0
Braz-2009-87783	2009-10-27 06:10:00	1880944.09908268	7625820.29642767	1017.83570913857	224.897510765123	3480	0.0472058885627323	-4085	0.0239824205636978	25.683	1.5625	0	0	3627769.75	0
Braz-2009-87783	2009-10-27 07:08:00	1885733.82518164	7618026.81795869	29533.4752186887	3346.10044861856	2580	0.046419583261013	-4443	0.0165063980966806	25.952	1.8299999833107	0	0	3620454.5	0
Braz-2009-87783	2009-10-27 07:51:00	1890218.46468226	7611733.27464435	2584.72642714303	9930.52132698032	3300	0.0463715832059582	-4520.5	0.0165063980966806	26.057	1.98650002479553	0	0	3615006.25	0
Braz-2009-87783	2009-10-27 08:46:00	1893861.22927789	7605621.86959014	390.180108534955	233.305680170142	28860	0.0464194377418607	-4518	0.0165063980966806	25.98775	1.93675002455711	0	0	3609564	0
Braz-2009-87783	2009-10-27 16:47:00	1924970.38672962	7551561.43306242	445.410612340953	103.006920264854	6600	0.0486884173005819	-4649	0.0165063980966806	25.20975	1.41424998641014	0	0	3560171.75	0
Braz-2009-87783	2009-10-27 18:37:00	1935446.18632064	7541275.39967315	410.224104603894	1226.71661963538	3660	0.0480131113694774	-4752.5	0.0165063980966806	24.602	0.903999999165535	0	0	3550821.5	0
Braz-2009-87783	2009-10-27 19:38:00	1939511.580723	7534409.09244908	2736.41134146531	216.168056534017	2460	0.047254500289758	-4897	0.0165063980966806	24.484	0.855499997735023	0	0	3544463.25	0
Braz-2009-87783	2009-10-27 20:19:00	1939837.80764378	7529819.46635373	16823.722348588	4.64872901196085	112860	0.0469769376795739	-4892.5	0.0165063980966806	24.43	0.84349998831749	0	0	3540504.5	0
Braz-2009-87783	2009-10-29 03:40:00	2063666.37599798	7316206.25172282	7181.40359049239	575.350547517833	720	0.0465026671687762	-5440.5	-0.00961183104664087	24.70875	1.59125000238419	0	0	3350011.25	0
Braz-2009-87783	2009-10-29 03:52:00	2063871.69686082	7315151.27304195	2609.12047287765	1390.62561675132	11460	0.0471967781583468	-5442.5	-0.00961183104664087	24.698	1.57225000858307	0	0	3349029.25	0
Braz-2009-87783	2009-10-29 07:03:00	2075182.39345978	7301521.82792126	287.829553398173	536.638409204098	4680	0.0453786669919888	-5374	-0.00961183104664087	24.74375	1.74150002002716	0	0	3338363.75	0
Braz-2009-87783	2009-10-29 08:21:00	2081965.18117841	7292047.18638223	9340.95664537209	11314.4365835604	23040	0.0473733639175242	-5456.5	-0.00961183104664087	24.66225	1.74849998950958	0	0	3329910	0
Braz-2009-87783	2009-10-29 14:45:00	2109140.01409531	7250829.89176614	2371.50535948158	629.098836566646	5160	0.0400313331435124	-5355.5	-0.0249914433807135	24.2945	1.53200000524521	0	0	3295146.25	0
Braz-2009-87783	2009-10-29 16:11:00	2112396.66843727	7239642.70495457	18374.3557172293	2014.14391871768	11880	0.0434468001127243	-5366	-0.0249914433807135	24.3275	1.50025001168251	0	0	3285208	0
Braz-2009-87783	2009-10-29 19:29:00	2127946.31814043	7220801.85813486	1320.08442891151	3142.94319612347	5160	0.0447333330909411	-5489	-0.0249914433807135	24.398	1.6879999935627	0	0	3269781.25	0
Braz-2009-87783	2009-10-29 20:55:00	2134671.73335165	7211603.53553477	805.051113450957	5154.15368782267	110340	0.0463406667113304	-5463	-0.0249914433807135	24.39325	1.7495000064373	0	0	3262488.25	0
Braz-2009-87783	2009-10-31 03:34:00	2253082.71426584	7044283.99238767	37072.0332171789	18402.1137120366	9780	0.068690599501133	-5309	-0.0331411324441433	23.363	1.36800000071526	0	0	3127514.25	0
Braz-2009-87783	2009-10-31 06:17:00	2229725.19187789	7051122.51534329	487.458662889788	814.494627341607	6180	0.0631111102799575	-5449.5	-0.0331411324441433	23.7435	1.74775004386902	0	0	3128325.75	0
Braz-2009-87783	2009-10-31 08:00:00	2263974.41542071	7032361.54873327	5503.91750633497	58.1487619947577	28980	0.0689066876657307	-4951.75	-0.0331411324441433	23.57025	1.5160000026226	0	0	3118851.5	0
Braz-2009-87783	2009-10-31 16:03:00	2281278.74461692	6982106.54536592	684.89118513771	2369.82987411202	6000	0.0501934162651499	-4734	-0.051904734224081	23.501	1.57199999690056	0	0	3075339	0
Braz-2009-87783	2009-10-31 17:43:00	2287792.02008704	6971770.75885761	15205.9030469026	8784.76469346296	3480	0.050113416587313	-4846	-0.051904734224081	23.40025	1.54399999976158	0	0	3067673.75	0
Braz-2009-87783	2009-10-31 18:41:00	2296857.45923434	6968390.75801355	707.733531273174	1944.54602662954	6540	0.0513353327082263	-4872	-0.051904734224081	23.332	1.48825001716614	0	0	3066358.5	0
Braz-2009-87783	2009-10-31 20:30:00	2297053.61928075	6958006.67349733	4966.25271247058	4432.63432007531	23820	0.053292083243529	-5883	-0.051904734224081	23.2295	1.47924998402596	0	0	3056765.5	0
Braz-2009-87783	2009-11-01 03:07:00	2321450.47454789	6934568.43810883	154.413879756952	5421.28612229556	900	0.0521399995519055	-4647	-0.0288916975259781	22.972	1.21275001764297	0	0	3041929.75	0
Braz-2009-87783	2009-11-01 03:22:00	2324636.5404861	6932704.02140884	8376.99112155983	1104.24988032007	15000	0.0514553121756762	-4728.5	-0.0288916975259781	22.8465	1.15125000476837	0	0	3040896.5	0
Braz-2009-87783	2009-11-01 07:32:00	2337372.62908623	6920217.16275582	3440.6935408846	6304.26781774887	960	0.0509388331944744	-4674.25	-0.0288916975259781	22.85025	1.25800001621246	0	0	3032329.25	0
Braz-2009-87783	2009-11-01 07:48:00	2337222.31405761	6918489.35132872	7420.99525830238	6164.60191781656	28260	0.0514074443942971	-4688.5	-0.0288916975259781	22.76525	1.18874999880791	0	0	3031076.25	0
Braz-2009-87783	2009-11-01 15:39:00	2357118.35321172	6873120.42148968	533.761790584001	287.736113567417	6060	0.0484496662393212	-4672.25	-0.0203250199556351	22.08275	0.863249987363815	0	0	2993322.25	0
Braz-2009-87783	2009-11-01 17:20:00	2355785.23772569	6861639.3958151	65271.9179014775	1615.87025315771	3420	0.0465718888574176	-4621.5	-0.0203250199556351	21.8435	0.570999994874001	0	0	2982552.25	0
Braz-2009-87783	2009-11-01 18:17:00	2359561.15715539	6856269.88149437	492.735451852759	585.698395359347	5940	0.0470117501293619	-4692	0.0413122065365314	21.98925	0.650000005960464	0	0	2978091.5	0
Braz-2009-87783	2009-11-01 19:56:00	2358915.76945266	6845265.51246607	12722.2530528373	5116.09869976288	1500	0.0472463753540069	-4795	0.0413122065365314	22.33575	0.977749988436699	0	0	2967328.25	0
Braz-2009-87783	2009-11-01 20:21:00	2356794.50991143	6843020.67509531	39753.3503592505	5207.70656635719	116580	0.0472148892780145	-4896	0.0413122065365314	22.399	1.04299998283386	0	0	2964804	0
Braz-2009-87783	2009-11-03 04:44:00	2394174.4125277	6683525.76887969	2375.14299451485	204.114660670526	1320	0.0517561247106642	-5616.25	0.0408312305808067	22.90375	2.16949999332428	0	0	2826545.75	0
Braz-2009-87783	2009-11-03 05:06:00	2394212.38458123	6683753.95868049	921.627540762377	804.896459727241	6000	0.0510789165273309	-5616.25	0.0408312305808067	22.90375	2.16949999332428	0	0	2826545.75	0
Braz-2009-87783	2009-11-03 06:46:00	2402481.8748311	6672514.51818781	2198.82587676748	1354.87685129623	31440	0.0515254167839885	-4944.75	0.0408312305808067	22.76325	2.17624992132187	0	0	2819290.5	0
Braz-2009-87783	2009-11-03 15:30:00	2424921.5165953	6622633.85040732	9447.51028839308	11660.4955991246	5340	0.0512153336571323	-4888.5	0.0521745979785919	22.159	1.86874997615814	0	0	2780180.25	0
Braz-2009-87783	2009-11-03 16:59:00	2424144.82833942	6619945.3054976	1026.48629830015	2043.13456512279	10500	0.0512153336571323	-4860	0.0521745979785919	22.202	1.95875000953674	0	0	2777021	0
Braz-2009-87783	2009-11-03 19:54:00	2430442.97783805	6609794.85598132	8999.91683548685	1507.620558589	110700	0.0517730005085468	-4840.5	0.0521745979785919	21.77975	1.57199999690056	0	0	2770198.5	0
Braz-2009-87783	2009-11-05 02:39:00	2475949.2593213	6495381.62523229	1740.12982628976	12850.7503626203	6180	0.0604086667299271	-5115	0.0696602389216423	21.671	1.87974998354912	0	0	2680453.5	0
Braz-2009-87783	2009-11-05 04:22:00	2475126.61573514	6496479.16747968	5117.72250150093	34.199275755871	9720	0.0596084166318178	-5123.25	0.0696602389216423	21.7095	1.90799999237061	0	0	2681906.75	0
Braz-2009-87783	2009-11-05 07:04:00	2478648.35016921	6496063.24192543	8.05135753089622	12756.2341892538	5820	0.0605215830728412	-5164.75	0.0696602389216423	21.66625	1.86875000596046	0	0	2682543.75	0
Braz-2009-87783	2009-11-05 08:41:00	2477479.09493767	6491434.51933907	13506.8146024337	5399.12023329925	23520	0.0612506661564112	-5024	0.0696602389216423	21.5805	1.83424997329712	0	0	2677550	0
Braz-2009-87783	2009-11-05 15:13:00	2497690.6163798	6464937.79253622	1428.609309449	45.5710153070844	5040	0.0645278886788421	-4359	0.0696602389216423	21.319	1.58400002121925	0	0	2661579	0
Braz-2009-87783	2009-11-05 16:37:00	2496349.24253125	6457852.31882044	5545.90676346908	4810.61110826405	6240	0.0661094163854917	-4350.5	0.0696602389216423	21.25625	1.514250010252	0	0	2654764.75	0
Braz-2009-87783	2009-11-05 18:21:00	2501705.54022488	6450914.54729781	24.9194889499925	105.59440118229	120120	0.0652555823326111	-4231.5	0.0696602389216423	21.21275	1.49075001478195	0	0	2650368	0
Braz-2009-87783	2009-11-07 03:43:00	2521611.20960044	6355852.81672933	38873.9261291377	2634.67345316029	10980	0.0580518329516053	-4466.75	0.0938449949026108	20.03425	0.670249998569489	0	0	2572144.75	0
Braz-2009-87783	2009-11-07 06:46:00	2523129.52577348	6351157.10044964	4341.83518817562	6153.24136642165	5640	0.0595145560801029	-4477.5	0.086446039378643	20.0625	0.70150001347065	0	0	2568041	0
Braz-2009-87783	2009-11-07 08:20:00	2523439.23999195	6345038.30311329	11503.8440759987	568.175240594849	2340	0.0574017502367496	-4431.5	0.086446039378643	20.18275	0.841999992728233	0	0	2563036.25	0
Braz-2009-87783	2009-11-07 08:59:00	2523755.59840547	6343549.97323841	4818.3901905377	761.685255442126	21120	0.0575001875404269	-4423.25	0.086446039378643	20.16875	0.835499987006187	0	0	2562131.5	0
Braz-2009-87783	2009-11-07 14:51:00	2534694.05719003	6317819.9577894	986.745169473089	7685.99075636127	9660	0.0514019165808956	-4385.5	0.086446039378643	20.00175	0.975750014185905	0	0	2543383.5	0
Braz-2009-87783	2009-11-07 17:32:00	2542221.51175809	6305703.65582674	2967.07274316386	77.2370259194395	5520	0.0514473747462034	-4557	0.086446039378643	20.02475	1.03725001215935	0	0	2535631	0
Braz-2009-87783	2009-11-07 19:04:00	2544603.0891592	6301409.16739736	6986.59892402638	4630.57081718658	111780	0.0507029995787889	-4567.75	0.086446039378643	20.0545	1.07800000905991	0	0	2532453	0
Braz-2009-87783	2009-11-09 02:07:00	2539397.33941749	6194477.6794339	770.59445714085	8183.3012861755	4860	0.0507610002532601	-5133.5	0.101193591952324	18.6655	0.307499997317791	0	0	2435399.25	0
Braz-2009-87783	2009-11-09 03:28:00	2548803.77006793	6177932.69510551	1253.60339245803	10181.7117516751	9180	0.0514269166936477	-4174	0.101193591952324	18.6015	0.352000005543232	0	0	2424404	0
Braz-2009-87783	2009-11-09 06:01:00	2554276.28861304	6166260.15044506	315.288641893848	185.157865822635	6660	0.0491301662599047	-3914	0.101193591952324	18.5615	0.318999998271465	0	0	2416076.25	0
Braz-2009-87783	2009-11-09 07:52:00	2557003.38239544	6155048.65680518	5696.36150821691	175.069868361915	29040	0.0495694996789098	-4175	0.101193591952324	18.502	0.252499997615814	0	0	2407739	0
Braz-2009-87783	2009-11-09 15:56:00	2546872.54481312	6114867.2140614	2693.10575246276	1123.28064203774	1020	0.0531097139630999	-4091.5	0.124969817698002	18.56025	0.421750001609325	0	0	2367720.5	0
Braz-2009-87783	2009-11-09 16:13:00	2547274.9420612	6114421.49452513	15551.9597760769	1525.55269641022	13920	0.0521964998915792	-4091.5	0.124969817698002	18.57	0.425250001251698	0	0	2366838.25	0
Braz-2009-87783	2009-11-09 20:05:00	2546715.65370392	6098544.59011817	3462.61699388303	1209.49655732115	1020	0.0552007783618238	-4468.25	0.124969817698002	18.26275	0.194499995559454	0	0	2353616.5	0
Braz-2009-87783	2009-11-09 20:22:00	2547203.01683316	6094377.40096239	50.2902611074738	1968.38894546485	110760	0.0538316663975517	-4313.75	0.124969817698002	18.18475	0.164750002324581	0	0	2349214	0
Braz-2009-87783	2009-11-11 03:08:00	2557749.8956288	6016112.85434201	20046.868266929	1721.66810112861	13320	0.0688213333487511	-3929.5	0.111536182463169	17.6065	-0.0220000008121133	0	0	2286250.25	0
Braz-2009-87783	2009-11-11 06:50:00	2551914.11704996	6017193.32743651	38239.127770495	16558.4731006246	2520	0.0732360003249986	-3907.25	0.111536182463169	17.63525	0.0302500007674098	0	0	2284173.5	0
Braz-2009-87783	2009-11-11 07:32:00	2557520.23483913	6011138.5629883	60.1024011792198	298.225430909356	29700	0.0770088750869036	-3945.5	0.111536182463169	17.5055	-0.114249998703599	0	0	2281899.5	0
Braz-2009-87783	2009-11-11 15:47:00	2556240.03729774	5987131.16926785	2731.98213185431	196.108704495306	5280	0.0775735005736351	-3694.5	0.115867331624031	17.2335	-0.0457500001648441	0	0	2260059	0
Braz-2009-87783	2009-11-11 17:15:00	2559033.25694003	5979786.44208307	14526.5131502717	4055.30460610982	9720	0.0811203131452203	-3571	0.115867331624031	17.35275	0.141249999403954	0	0	2255485.5	0
Braz-2009-87783	2009-11-11 19:57:00	2567997.83112533	5968617.12886523	22742.5755081956	76.1973124918547	111960	0.08444644510746	-3545.5	0.115867331624031	17.28025	0.0917500015348196	0	0	2250491.25	0
Braz-2009-87783	2009-11-13 03:03:00	2601573.04279197	5921479.45080351	36835.3833298428	11755.6882035172	10860	0.109506000247267	-3716	0.115867331624031	16.91425	0.130000000819564	0	0	2227704.75	0
Braz-2009-87783	2009-11-13 06:04:00	2605671.33868069	5920742.38141414	1764.25758653598	59.8366916858741	32700	0.111461888584826	-3669.5	0.115867331624031	16.92225	0.152500003576279	0	0	2228957.5	0
Braz-2009-87783	2009-11-13 15:09:00	2617186.95451868	5914011.16445634	11610.7386624582	1330.34889202043	7140	0.115851333571805	-3398.5	0.115867331624031	16.849	0.103750001639128	0	0	2228836.75	0
Braz-2009-87783	2009-11-13 17:08:00	2616615.23921234	5906682.87696538	28076.3108126967	1347.6793052596	4680	0.111858833581209	-3590.5	0.115867331624031	16.6935	0.0470000002533197	0	0	2222910.5	0
Braz-2009-87783	2009-11-13 18:26:00	2617144.32584502	5902701.76022398	10045.7805320022	4118.28800306145	4140	0.112005001140965	-3623	0.115867331624031	16.665	0.0575000001117587	0	0	2219527	0
Braz-2009-87783	2009-11-13 19:35:00	2618318.32718083	5898925.23517827	35365.4840683275	853.773165491825	112020	0.108628091487018	-3550	0.115867331624031	16.663	0.0947500020265579	0	0	2217215.25	0
Braz-2009-87783	2009-11-15 02:42:00	2617426.54469839	5858172.07128598	10263.5433719842	5841.06022614096	5040	0.186672699451447	-3746.25	0.110831879079342	16.67925	0.407999999821186	0	0	2182148.75	0
Braz-2009-87783	2009-11-15 04:06:00	2619129.34335657	5857031.35629854	241.723513142187	1183.70018390423	4500	0.186763498932123	-3775	0.110831879079342	16.691	0.423249997198582	0	0	2181853	0
Braz-2009-87783	2009-11-15 05:21:00	2618372.60935574	5856372.99698978	695.56384602995	52.185154246282	5160	0.186763498932123	-3750.5	0.110831879079342	16.649	0.407999999821186	0	0	2181014	0
Braz-2009-87783	2009-11-15 06:47:00	2618805.2062141	5854096.5730362	117.041150205369	2600.48949907439	29100	0.199673635038463	-3725.5	0.110831879079342	16.58975	0.403499998152256	0	0	2179336.25	0
Braz-2009-87783	2009-11-15 14:52:00	2657727.54754301	5837190.53861838	147868.276261486	5230.23044415314	780	0.126498573592731	-3675	0.110831879079342	16.774	0.488499991595745	0	0	2186716.5	0
Braz-2009-87783	2009-11-15 15:05:00	2654604.41643247	5837005.90636476	10980.9395815173	310.427601136283	5220	0.131323403120041	-3629.5	0.110831879079342	16.66625	0.36600000411272	0	0	2185036.25	0
Braz-2009-87783	2009-11-15 16:32:00	2657451.84133724	5834114.52893987	519.549630475772	246.476933891785	9960	0.124769876711071	-3649	0.110831879079342	16.67925	0.423499993979931	0	0	2184232	0
Braz-2009-87783	2009-11-15 19:18:00	2663266.06310993	5829625.85544174	32853.8695798526	18222.4720828083	5640	0.116958500196536	-3667	0.110831879079342	16.6655	0.463749997317791	0	0	2183721.75	0
Braz-2009-87783	2009-11-15 20:52:00	2662425.82053783	5831411.08419543	3881.99511348497	639.686736521135	106320	0.13154000043869	-3673.5	0.110831879079342	16.61025	0.403249993920326	0	0	2184549.75	0
Braz-2009-87783	2009-11-17 02:24:00	2715335.46265833	5727373.6838342	6366.02829324427	2144.22236726139	14460	0.292147700488567	-3755	0.110213480889797	15.899	0.35725000500679	0	0	2128795	0
Braz-2009-87783	2009-11-17 06:25:00	2709671.57158738	5728393.72487296	7466.19249084457	0.673859215553762	5820	0.309588499367237	-3821	0.110213480889797	15.839	0.252999998629093	0	0	2126129.5	0
Braz-2009-87783	2009-11-17 08:02:00	2716178.72191308	5724590.94045432	592.220680853714	606.481160341068	23340	0.299420752873023	-3720	0.110213480889797	15.821	0.322999998927116	0	0	2127167.75	0
Braz-2009-87783	2009-11-17 14:31:00	2738891.40577524	5693590.54010131	2266.11671748505	339.865885942629	7080	0.36079744497935	-3727.5	0.110213480889797	15.1905	-0.164749998599291	0	0	2115642	0
Braz-2009-87783	2009-11-17 16:29:00	2749472.94535695	5687036.75648082	964.117928631433	2424.20882060678	125760	0.388324571507318	-3499	0.110213480889797	15.02275	-0.340999998152256	0	0	2116609.75	0
Braz-2009-87783	2009-11-19 03:25:00	2809358.89658379	5600771.79067997	12723.5480752466	584.468059752113	7080	0.184160662194093	-3498	0.1262386739254	14.5545	-0.573500007390976	0	0	2086249.5	0
Braz-2009-87783	2009-11-19 05:23:00	2800322.90956336	5597220.48638397	952.786329426304	2700.61531361936	8340	0.150433331727982	-3435	0.1262386739254	14.48825	-0.564499989151955	0	0	2077432.125	0
Braz-2009-87783	2009-11-19 07:42:00	2801474.2624185	5582366.81839005	21056.7356069263	201.58713628377	24240	0.150433331727982	-3234	0.118790127336979	14.56975	-0.378749996423721	0	0	2066523.25	0
Braz-2009-87783	2009-11-19 14:26:00	2809128.95363019	5559818.88708153	31516.495913538	11694.1142659932	4920	0.200918996334076	-3301.5	0.111341580748558	14.88775	-0.000250000040978193	0	0	2054196.25	0
Braz-2009-87783	2009-11-19 15:48:00	2813045.33203584	5553988.08745027	7523.60465228899	1982.1138171966	15360	0.192845496038596	-3475	0.111341580748558	14.801	-0.108250001445413	0	0	2052225.125	0
Braz-2009-87783	2009-11-19 20:04:00	2822469.15109454	5541098.26544556	4656.19328354048	1522.1851174037	112560	0.241993221971724	-3516.5	0.111341580748558	14.34	-0.534500002861023	0	0	2048909.125	0
Braz-2009-87783	2009-11-21 03:20:00	2840299.24718299	5416528.58959874	11443.7265186005	914.896150927101	8220	0.290482660134633	-2852	0.124494478106499	13.8685	-0.362250000238419	0	0	1969409.625	0
Braz-2009-87783	2009-11-21 05:37:00	2843314.0315316	5403554.22358303	4302.70692262931	5241.14562851727	2220	0.290482660134633	-2587	0.124494478106499	13.9975	-0.10025000013411	0	0	1962126	0
Braz-2009-87783	2009-11-21 06:14:00	2848491.77299452	5398835.45876436	10827.4215821271	9862.61403144389	34320	0.190374001860619	-2801	0.124494478106499	13.99575	-0.0782500021159649	0	0	1962025.25	0
Braz-2009-87783	2009-11-21 15:46:00	2875852.17948706	5358206.8005075	154.258985445516	155.33628461695	13920	0.513040006160736	-2615	0.146718457341194	13.579	-0.54975001513958	0	0	1952117.125	0
Braz-2009-87783	2009-11-21 19:38:00	2880488.75655046	5346742.34242227	5387.00090848586	105.869356036674	112920	0.513040006160736	-2876.5	0.146718457341194	13.55325	-0.538999974727631	0	0	1948045	0
Braz-2009-87783	2009-11-23 03:00:00	2923100.64725638	5279219.46495452	762.344391065662	294.719437177714	9180	0.48688021964497	-2379.75	0.104317247867584	12.6645	-0.87950000166893	0	0	1932638.25	0
Braz-2009-87783	2009-11-23 05:33:00	2935957.21045927	5268252.88938562	10294.094103482	298.102376226419	49200	0.427210221687953	-2448	0.135075986385345	12.556	-0.934750005602837	0	0	1935113.625	0
Braz-2009-87783	2009-11-23 19:13:00	2928251.84435966	5199895.01443316	11149.0117892866	6133.5564274367	6120	0.33902080655098	-2989.5	0.135075986385345	12.53725	-0.716499999165535	0	0	1884898.25	0
Braz-2009-87783	2009-11-23 20:55:00	2920446.15145739	5197531.78525268	2984.66638346531	1307.59266995282	107040	0.335952113072077	-2898	0.135075986385345	12.502	-0.770000010728836	0	0	1878240.375	0
Braz-2009-87783	2009-11-25 02:39:00	2832864.7749104	5070953.40743921	22211.0067087366	12905.5255605846	13620	0.282541006803513	-2740	-0.150341793894768	11.943	-0.586000010371208	0	0	1729790.625	0
Braz-2009-87783	2009-11-25 06:26:00	2819120.09629511	5054130.43238755	975.980607538554	8968.27700035736	35760	0.282541006803513	-2490.5	-0.150341793894768	11.724	-0.779250010848045	0	0	1708258.5	0
Braz-2009-87783	2009-11-25 16:22:00	2807430.35169447	5011567.26381513	4.1418566824785	4751.14514382443	8100	0.455071618780494	-2953	-0.150341793894768	11.2845	-0.933749988675117	0	0	1673782.375	0
Braz-2009-87783	2009-11-25 18:37:00	2806109.96315159	5006136.46275992	3908.89947280283	3505.67991849631	6840	0.40860240906477	-3079.5	-0.150341793894768	11.248	-0.953500002622604	0	0	1668542	0
Braz-2009-87783	2009-11-25 20:31:00	2798592.22174092	5004235.85040994	2152.70932379161	35.0217071106972	112140	0.409295414884885	-3027.5	-0.150341793894768	11.2025	-0.950750008225441	0	0	1661771.875	0
Braz-2009-87783	2009-11-27 03:40:00	2769393.75938494	4886797.99916238	0.0348192643962281	825.321718674351	14820	0.553253554635578	-3064.5	-0.234183549880981	10.782	-0.246500004082918	0	0	1565189.125	0
Braz-2009-87783	2009-11-27 07:47:00	2760006.950204	4875466.69399308	1270.34881426219	588.782034830719	25080	0.603110220697191	-2940	-0.234183549880981	10.5735	-0.28150000423193	0	0	1550476.625	0
Braz-2009-87783	2009-11-27 14:45:00	2752460.12772985	4860982.16528712	4904.25949609362	5395.83455296538	4440	0.548611213763555	-2699.5	-0.234183549880981	10.209	-0.443000003695488	0	0	1535557.5	0
Braz-2009-87783	2009-11-27 15:59:00	2749549.15764952	4863144.84625003	4667.55122074606	702.39388483683	6540	0.577153993977441	-2756	-0.234183549880981	10.3395	-0.376250006258488	0	0	1534499.25	0
Braz-2009-87783	2009-11-27 17:48:00	2750026.01679777	4856210.46893527	29782.1661118097	1636.04206960541	120660	0.533954550822576	-2690	-0.234183549880981	10.10575	-0.430999994277954	0	0	1530074.5	0
Braz-2009-87783	2009-11-29 03:19:00	2702554.71871798	4749989.65971768	3632.01240823911	661.766790194263	1320	0.713582488397757	-3668.25	-0.211263507604599	9.60475	-0.313499994575977	0	0	1427713.875	0
Braz-2009-87783	2009-11-29 03:41:00	2701236.37483484	4749088.63304756	897.226223922332	22.1181170671065	9900	0.716916544569863	-3694	-0.211263507604599	9.63975	-0.260500002652407	0	0	1425514.875	0
Braz-2009-87783	2009-11-29 06:26:00	2693365.16376957	4740789.19798696	13250.8219268781	2298.5663122544	28560	0.782413548893399	-3794.75	-0.23164239525795	9.9745	0.17400000244379	0	0	1415111.125	0
Braz-2009-87783	2009-11-29 14:22:00	2679448.68052736	4736667.08742406	22967.9523298704	21.7043851456185	4680	0.783496404687564	-3274.25	-0.23164239525795	10.45625	0.621500000357628	0	0	1401525.5	0
Braz-2009-87783	2009-11-29 15:40:00	2677063.03950056	4730275.83169211	249.99711737525	4330.95812764978	1440	0.68703818321228	-3102	-0.23164239525795	10.693	0.893250003457069	0	0	1394913.125	0
Braz-2009-87783	2009-11-29 16:04:00	2682758.09624564	4729101.92671064	6851.68711876766	5762.35841916111	9240	0.642741666899787	-3307.5	-0.23164239525795	10.5205	0.751249998807907	0	0	1399111.625	0
Braz-2009-87783	2009-11-29 18:38:00	2672925.8239581	4719516.7704302	150.055444514716	328.594982756671	4080	0.673716064542532	-3146	-0.23164239525795	10.9055	1.3685000538826	0	0	1385713.75	0
Braz-2009-87783	2009-11-29 19:46:00	2675501.14228213	4713463.74856528	1631.7111458647	1482.89327263544	113580	0.651089082161585	-2925.5	-0.23164239525795	10.92025	1.49349999427795	0	0	1384543.375	0
Braz-2009-87783	2009-12-01 03:19:00	2659596.63914791	4633302.41038405	1294.73731479908	7829.29009762889	2400	0.231491833925247	-4043.5	-0.313730299472809	10.29575	1.86725002527237	0	0	1324578.375	0
Braz-2009-87783	2009-12-01 03:59:00	2657772.21702985	4635099.33822081	332.233482958241	232.304287409037	4800	0.22888574997584	-4104.5	-0.313730299472809	10.0295	1.59749999642372	0	0	1324159.625	0
Braz-2009-87783	2009-12-01 05:19:00	2657560.15768816	4637430.42256492	21796.9038928289	1911.10430517951	1200	0.220824751071632	-4168	-0.272686347365379	10	1.55950000882149	0	0	1325284.625	0
Braz-2009-87783	2009-12-01 05:39:00	2657879.60356443	4637813.60716815	52037.8118676	6891.71785654755	4860	0.220824751071632	-4143	-0.272686347365379	10.05475	1.60425001382828	0	0	1325847.75	0
Braz-2009-87783	2009-12-01 07:00:00	2657681.50252146	4637761.18807871	96.4728025292007	15642.3181210033	35820	0.220824751071632	-4168	-0.272686347365379	10.05475	1.60425001382828	0	0	1325847.75	0
Braz-2009-87783	2009-12-01 16:57:00	2665809.22026958	4633770.71127685	7707.45551301072	4417.21205958539	3420	0.240546417733034	-3822	-0.313730299472809	10.2835	1.88225001096725	0	0	1329966.75	0
Braz-2009-87783	2009-12-01 17:54:00	2665951.8078607	4632465.45162983	1203.15113662614	745.979589855432	5100	0.248412779635853	-3864	-0.313730299472809	10.1705	1.795500010252	0	0	1329364.625	0
Braz-2009-87783	2009-12-01 19:19:00	2661408.3679442	4633637.75169041	4221.90024930696	633.786182419956	660	0.234275778134664	-4020.25	-0.313730299472809	10.39175	1.97150000929832	0	0	1326776.375	0
Braz-2009-87783	2009-12-01 19:30:00	2661840.4610575	4633603.92570824	49087.9971892571	1330.97862717466	5400	0.234275778134664	-3996	-0.313730299472809	10.40575	1.97325000166893	0	0	1326776.375	0
Braz-2009-87783	2009-12-01 21:00:00	2663337.53950199	4634054.76160726	2783.7112270779	122.716099007359	106560	0.234275778134664	-3905.25	-0.313730299472809	10.37975	1.96375000476837	0	0	1328371	0
Braz-2009-87783	2009-12-03 02:36:00	2673841.08064734	4631681.51399576	304.801517648692	149.494128796079	1500	0.273459064774215	-3887	0.123094152659178	10.17475	1.63975003361702	0	0	1335162.625	0
Braz-2009-87783	2009-12-03 03:01:00	2674001.48348452	4631872.80851863	272.003913985538	100.777825362503	6600	0.273459064774215	-3887	0.123094152659178	10.17475	1.63975003361702	0	0	1335162.625	0
Braz-2009-87783	2009-12-03 04:51:00	2676716.93264873	4631996.31948159	4358.77922266863	513.775585123241	420	0.268319449490971	-3923	0.128547683358192	10.16975	1.63625001907349	0	0	1337567	0
Braz-2009-87783	2009-12-03 04:58:00	2676398.15454951	4631612.49768379	5682.63282085672	2866.76308833995	5520	0.280113335698843	-3923	0.128547683358192	10.155	1.63075000047684	0	0	1337567	0
Braz-2009-87783	2009-12-03 06:30:00	2678517.87212683	4631328.69857055	1378.89883959646	155.960223977022	300	0.264471422880888	-3954.75	0.128547683358192	10.1435	1.62299996614456	0	0	1338574.625	0
Braz-2009-87783	2009-12-03 06:35:00	2681008.50481095	4629400.40085629	31.2165401941574	1488.26415070805	6180	0.259624253958464	-3962.75	0.123094152659178	10.0915	1.59674999117851	0	0	1338990.375	0
Braz-2009-87783	2009-12-03 08:18:00	2679584.12848637	4634446.20674476	509.141500186501	522.659773043902	1980	0.266055379994214	-3861	0.128547683358192	10.195	1.64599996805191	0	0	1341167.5	0
Braz-2009-87783	2009-12-03 08:51:00	2679189.17192268	4634341.34885916	3885.34147555048	446.565381143421	240	0.266055379994214	-3849	0.128547683358192	10.18625	1.64275002479553	0	0	1340365.75	0
Braz-2009-87783	2009-12-03 08:55:00	2678206.29786451	4634329.42921649	17170.8694295754	3241.57314403	21600	0.270408087720474	-3856	0.128547683358192	10.1945	1.64700001478195	0	0	1339564.25	0
Braz-2009-87783	2009-12-03 14:55:00	2680318.77331154	4633546.33435492	959.186479969152	41.6812861982773	13680	0.265998255461454	-3894	0.128547683358192	10.168	1.63275000452995	0	0	1341969.625	0
Braz-2009-87783	2009-12-03 18:43:00	2680485.32531743	4628716.26331553	450.526163743964	189.886906466779	119880	0.259624253958464	-3982.5	0.123094152659178	10.07375	1.58999997377396	0	0	1338990.375	0
Braz-2009-87783	2009-12-05 04:01:00	2699668.9407951	4629223.55338559	11018.7385631391	5542.22308882691	6060	0.218122584124406	-3657.5	0.128547683358192	9.85975	1.05274999141693	0	0	1354263.5	0
Braz-2009-87783	2009-12-05 05:42:00	2698272.03498979	4630500.85457551	12111.0122620844	13454.3173538455	1920	0.222035555375947	-3671	0.128547683358192	9.9245	1.10050001740456	0	0	1353845.375	0
Braz-2009-87783	2009-12-05 06:14:00	2702401.40376283	4632224.56563059	18011.5408399018	4312.8943555169	6180	0.212968582908312	-3502.5	0.128547683358192	10.09475	1.25649997591972	0	0	1358459.5	0
Braz-2009-87783	2009-12-05 07:57:00	2701191.39493277	4626137.67265933	2344.82364210956	50.4378571360928	23880	0.213134167095025	-3680.5	0.128547683358192	9.75425	0.978750005364418	0	0	1353282.875	0
Braz-2009-87783	2009-12-05 14:35:00	2701509.24038311	4635576.2828254	843.403722340125	3634.5857596338	6120	0.21524458254377	-3368.5	0.128547683358192	10.078	1.22725000977516	0	0	1360035	0
Braz-2009-87783	2009-12-05 16:17:00	2702033.44657254	4633871.56876633	2422.70210826682	165.334786245679	1380	0.210090332561069	-3467	0.128547683358192	10.098	1.25249999761581	0	0	1358845.375	0
Braz-2009-87783	2009-12-05 16:40:00	2699231.43620016	4633787.79532183	31122.9270399824	1554.20203475568	10380	0.218276331822077	-3578.75	0.128547683358192	10.04375	1.19624996185303	0	0	1356433.75	0
Braz-2009-87783	2009-12-05 19:33:00	2700957.73980631	4635531.19903579	25528.1129795178	4278.23285156156	119940	0.218276331822077	-3431.25	0.128547683358192	10.0645	1.21099999547005	0	0	1359231.125	0
Braz-2009-87783	2009-12-07 04:52:00	2711439.94779278	4648966.76189864	18980.4692261145	14254.963988142	3480	0.197638417283694	-2609	0.128547683358192	10.5205	1.62116666634878	0	0	1375806.25	0
Braz-2009-87783	2009-12-07 05:50:00	2714466.125839	4650099.36246957	4.27554886503655	6006.6103304694	5940	0.194032332549493	-2681	0.131865210831165	10.52575	1.6129999756813	0	0	1378812.75	0
Braz-2009-87783	2009-12-07 07:29:00	2713449.93771744	4650982.6273402	31080.0064070213	76.4351414752303	5580	0.194845444626278	-2870.5	0.128547683358192	10.57625	1.641999989748	0	0	1378603.625	0
Braz-2009-87783	2009-12-07 09:02:00	2711242.47458255	4651556.44187462	13382.2263183612	6249.59592235339	18840	0.196216583251953	-2972.5	0.128547683358192	10.62075	1.68124997615814	0	0	1376787	0
Braz-2009-87783	2009-12-07 14:16:00	2713897.83290482	4656979.48630586	5290.00632475213	3470.70613381085	1680	0.192837582280238	-3663.25	0.128547683358192	10.6525	1.6245000064373	0	0	1382175	0
Braz-2009-87783	2009-12-07 14:44:00	2717174.04416845	4653741.64978014	4397.41405321016	5667.03750855055	5820	0.193203888005681	-3343.5	0.135182738304138	10.597	1.61824998259544	0	0	1382799.75	0
Braz-2009-87783	2009-12-07 16:21:00	2713685.3183437	4661460.95721304	10817.8078473908	829.375503622123	8760	0.191835219661395	-3854.25	0.128547683358192	10.63575	1.56424999237061	0	0	1385162.5	0
Braz-2009-87783	2009-12-07 18:47:00	2715317.31303383	4659343.02209521	21696.5987306121	991.15792346736	3780	0.189400886495908	-3777.5	0.128547683358192	10.6535	1.59799998998642	0	0	1384973.25	0
Braz-2009-87783	2009-12-07 19:50:00	2717728.07077834	4658819.62821639	3820.19041201647	224.568341846908	113040	0.190413332233826	-3771	0.131865210831165	10.65375	1.60600000619888	0	0	1386578.875	0
Braz-2009-87783	2009-12-09 03:14:00	2720695.732927	4663876.46055137	228.060045246747	351.05480441913	1500	0.194342667857806	-3709.25	0.135182738304138	10.50525	1.44574999809265	0	0	1391969.25	0
Braz-2009-87783	2009-12-09 03:39:00	2721243.98184032	4663420.00123642	423.779829530664	15.8198558896904	6420	0.194342667857806	-3691.5	0.135182738304138	10.51275	1.45200005173683	0	0	1391372.375	0
Braz-2009-87783	2009-12-09 05:26:00	2726353.74809953	4665536.40476769	248.794491314468	492.85786212275	1200	0.189547333452437	-3663.5	0.135182738304138	10.4275	1.32649996876717	0	0	1397977.75	0
Braz-2009-87783	2009-12-09 05:46:00	2719575.28989874	4665930.76231085	17928.2143247874	4329.95683072093	9540	0.198998998850584	-3635	0.128547683358192	10.46825	1.40125000476837	0	0	1392363.25	0
Braz-2009-87783	2009-12-09 08:25:00	2721335.08000395	4667035.35443069	4930.98922059935	2642.69122487237	21180	0.196812500245869	-3553.5	0.131865210831165	10.47725	1.3754999935627	0	0	1394564.125	0
Braz-2009-87783	2009-12-09 14:18:00	2721649.15932202	4672454.25682292	3095.58368495655	1699.60766877012	4620	0.206447887751791	-3485	0.128547683358192	10.5635	1.36774998903275	0	0	1397560.875	0
Braz-2009-87783	2009-12-09 15:35:00	2719491.28522776	4671497.28794725	28642.7756687206	143.15007177386	5880	0.205145185813308	-3480	0.128547683358192	10.61475	1.45174998044968	0	0	1395962.125	0
Braz-2009-87783	2009-12-09 17:13:00	2724884.46021001	4670995.48485991	30908.4950633922	5026.20004741336	2760	0.196501250068347	-3615.5	0.135182738304138	10.4485	1.24799999594688	0	0	1399361.625	0
Braz-2009-87783	2009-12-09 17:59:00	2722888.0706837	4673125.01617018	5378.36179702642	1955.61780518755	5280	0.202511833359798	-3502.75	0.128547683358192	10.556	1.3277499973774	0	0	1398961	0
Braz-2009-87783	2009-12-09 19:27:00	2725220.4641476	4675274.90245178	58805.80888339	253.90642275381	660	0.197644082208474	-3532	0.135182738304138	10.5615	1.2828333179156	0	0	1401761.375	0
Braz-2009-87783	2009-12-09 19:38:00	2724541.49585059	4674898.81820175	1611.17990266771	3875.59723169427	112440	0.202663873322308	-3539.25	0.135182738304138	10.59925	1.32724997401237	0	0	1401761.375	0
Braz-2009-87783	2009-12-11 02:52:00	2689524.47710057	4630499.91277808	5611.8235246067	2027.10920351762	1380	0.242337629199028	-3850.5	0.128547683358192	10.125	1.24674999713898	0	0	1347414.625	0
Braz-2009-87783	2009-12-11 03:15:00	2689428.28275395	4626893.02718771	3432.25241603925	8550.74066973672	6120	0.243476448787583	-3808.5	0.128547683358192	10.06775	1.21274998784065	0	0	1345035.25	0
Braz-2009-87783	2009-12-11 04:57:00	2676681.19248613	4623980.62384466	4135.14249524295	3691.09671396599	6000	0.279239555199941	-4076	0.117640621960163	9.92625	1.11424997448921	0	0	1332800.75	0
Braz-2009-87783	2009-12-11 06:37:00	2674197.53006132	4615869.19166387	322.595597598077	730.832650752407	30960	0.291940414657195	-3685.25	0.117640621960163	9.93325	1.16975000500679	0	0	1325630.5	0
Braz-2009-87783	2009-12-11 15:13:00	2657071.08236209	4596024.26314277	1054.89297395638	103.742009879384	6000	0.277631375007331	-3729.5	0.117640621960163	9.63175	1.04950001835823	0	0	1300068.5	0
Braz-2009-87783	2009-12-11 16:53:00	2652111.10133315	4596236.16214133	5391.81759568094	828.946283937707	1500	0.260695891247855	-3698	0.117640621960163	9.5415	0.958250001072884	0	0	1296049.25	0
Braz-2009-87783	2009-12-11 17:18:00	2650210.11592236	4594686.06448035	841.651912152236	5864.63617498282	5580	0.256735584388177	-3708.5	0.117640621960163	9.473	0.895750001072884	0	0	1293846.625	0
Braz-2009-87783	2009-12-11 18:51:00	2648806.61457391	4592324.697733	231.198692273847	1020.61885129634	6780	0.279165501395861	-3689	0.117640621960163	9.43575	0.869750007987022	0	0	1291258.375	0
Braz-2009-87783	2009-12-11 20:44:00	2641986.21217963	4585584.42392434	1630.92004433556	11260.5961943032	108840	0.291932939551771	-3620	0.117640621960163	9.27375	0.795000016689301	0	0	1282062.375	0
Braz-2009-87783	2009-12-13 02:58:00	2615437.16430587	4517333.53343889	1429.93040733884	750.084303390781	10440	0.4451194939514	-3176.5	0.117574632167816	8.378	0.45524999499321	0	0	1220161.625	0
Braz-2009-87783	2009-12-13 05:52:00	2609049.40206955	4510959.3936956	419.197037965572	399.719469064463	1680	0.51102598839336	-3199.25	0.117574632167816	8.2885	0.363250002264977	0	0	1210971.75	0
Braz-2009-87783	2009-12-13 06:20:00	2608039.22511362	4510585.98528767	1300.53392265554	265.554025323317	8640	0.456829741597176	-3226	0.117574632167816	8.272	0.34349999576807	0	0	1210162.75	0
Braz-2009-87783	2009-12-13 08:44:00	2611138.47749405	4509802.03583678	2716.15130547722	126.112883483337	22260	0.510689824819565	-3087.25	0.117574632167816	8.3075	0.400499999523163	0	0	1212004.125	0
Braz-2009-87783	2009-12-13 14:55:00	2614608.59184956	4510004.81116461	5566.64603763796	157.24571912393	1200	0.511849741141001	-3000.25	0.117574632167816	8.346	0.453749999403954	0	0	1215246.875	0
Braz-2009-87783	2009-12-13 15:15:00	2613820.48589417	4509298.41874367	2030.98848910512	374.237358679022	4620	0.511849741141001	-2992	0.117574632167816	8.3305	0.434000000357628	0	0	1213851	0
Braz-2009-87783	2009-12-13 16:32:00	2613181.31525109	4511541.353502	27597.586604621	489.22698626221	1680	0.510631100998984	-3040	0.117574632167816	8.333	0.429750002920628	0	0	1214797	0
Braz-2009-87783	2009-12-13 17:00:00	2610005.73670611	4510726.86452292	15399.7424473912	3411.28136051922	3840	0.51102598839336	-3143.5	0.117574632167816	8.294	0.375500001013279	0	0	1211781.125	0
Braz-2009-87783	2009-12-13 18:04:00	2610269.77271079	4510502.97990032	2640.7010402609	84.3032052074607	1980	0.510689824819565	-3143.5	0.117574632167816	8.294	0.375500001013279	0	0	1211781.125	0
Braz-2009-87783	2009-12-13 18:37:00	2608262.30005015	4511879.01430787	724.155254948591	251.044593839476	6240	0.494867071509361	-3218	0.117574632167816	8.284	0.351499997079372	0	0	1210751	0
Braz-2009-87783	2009-12-13 20:21:00	2602150.36876306	4508780.66502903	10104.4472128822	799.76418304126	117660	0.456868102153142	-3392	0.117574632167816	8.26125	0.364749997854233	0	0	1204135	0
Braz-2009-87783	2009-12-15 05:02:00	2567436.77240653	4496176.18683128	3623.52107106387	537.798344787938	3360	0.172716778185632	-3595.5	0.0808961763978004	8.3865	0.576249986886978	0	0	1169042.625	0
Braz-2009-87783	2009-12-15 05:58:00	2569233.32981976	4494265.8563554	215.847417602005	171.202255492984	2700	0.175713585068782	-3500.5	0.117574632167816	8.381	0.568499997258186	0	0	1168657	0
Braz-2009-87783	2009-12-15 06:43:00	2572925.40937838	4495147.46508807	78216.7089044445	2629.52535137698	3120	0.178298503160477	-3485.75	0.117574632167816	8.38925	0.581499993801117	0	0	1172469.375	0
Braz-2009-87783	2009-12-15 07:35:00	2569841.36052052	4495912.79063793	34213.582459731	4501.53383634931	1620	0.175713585068782	-3521.25	0.117574632167816	8.386	0.574500009417534	0	0	1170650.25	0
Braz-2009-87783	2009-12-15 08:02:00	2567384.72086435	4493701.1756865	8569.9269621842	2218.09124727853	25020	0.173842001706362	-3544	0.0808961763978004	8.3775	0.562749996781349	0	0	1167853	0
Braz-2009-87783	2009-12-15 14:59:00	2573528.15687913	4498418.31948444	2094.77477908874	3395.18375414618	4320	0.185592087606589	-3547	0.117574632167816	8.405	0.594249993562698	0	0	1175055.5	0
Braz-2009-87783	2009-12-15 16:11:00	2571502.22110204	4500413.5504158	1463.11881192165	692.839964062414	1740	0.193112252900998	-3618	0.117574632167816	8.4095	0.59425000846386	0	0	1174637.375	0
Braz-2009-87783	2009-12-15 16:40:00	2568610.34333472	4499359.84465231	818.779191818334	115.895424296775	2040	0.189712751656771	-3672	0.0808961763978004	8.402	0.586500003933907	0	0	1171631	0
Braz-2009-87783	2009-12-15 17:14:00	2567052.68435102	4500058.25166665	521.346162119066	268.577187615418	2340	0.196332375518978	-3721.5	0.0808961763978004	8.4055	0.593000009655952	0	0	1170618.125	0
Braz-2009-87783	2009-12-15 17:53:00	2563980.0440186	4499443.67343971	24824.1982025516	4971.92453706482	1440	0.207216812297702	-3778.5	0.0808961763978004	8.408	0.604499995708466	0	0	1167611.75	0
Braz-2009-87783	2009-12-15 18:17:00	2569150.3384677	4499659.84116805	1034.0387217299	50.7056572981708	2220	0.196509447362688	-3646	0.0808961763978004	8.40175	0.585749998688698	0	0	1172225.75	0
Braz-2009-87783	2009-12-15 18:54:00	2570950.88186805	4499619.15509986	9792.49882329966	222.662445925349	3600	0.193112252900998	-3617	0.0992354042828083	8.4095	0.59425000846386	0	0	1173833.5	0
Braz-2009-87783	2009-12-15 19:54:00	2569582.21966405	4500123.84959885	5794.55020782201	3562.09072889321	2280	0.196509447362688	-3664	0.0808961763978004	8.40625	0.588500007987022	0	0	1173029.625	0
Braz-2009-87783	2009-12-15 20:32:00	2569480.679891	4500784.9452778	15567.2167036939	1562.47157173283	111660	0.196509447362688	-3664	0.0808961763978004	8.40625	0.588500007987022	0	0	1173624.5	0
Braz-2009-87783	2009-12-17 03:33:00	2582771.53678769	4502362.80877053	24320.3014429102	1399.73699649697	2580	0.212834085027377	-3583.5	0.117574632167816	9.46825	1.64700001478195	0	0	1184672.25	0
Braz-2009-87783	2009-12-17 04:16:00	2588111.59639274	4502754.66645882	5682.97076065903	337.98114203133	4620	0.282615449693468	-3432	0.117574632167816	9.53725	1.71200001239777	0	0	1189293.125	0
Braz-2009-87783	2009-12-17 05:33:00	2589765.46938697	4503014.86971269	42.7561787625171	10549.4151974875	1320	0.283614339927832	-3392	0.117574632167816	9.55275	1.72300001978874	0	0	1190906.25	0
Braz-2009-87783	2009-12-17 05:55:00	2584953.58166881	4502177.93592289	2974.27674690974	290.228632913725	4680	0.258241669585307	-3555	0.117574632167816	9.50925	1.6879999935627	0	0	1186283.25	0
Braz-2009-87783	2009-12-17 07:13:00	2590172.53920559	4502239.10847632	60961.525598804	314.505566095551	4680	0.283614339927832	-3405	0.117574632167816	9.54	1.71200001239777	0	0	1190315.75	0
Braz-2009-87783	2009-12-17 08:31:00	2592070.42210531	4499657.78812347	259.455708588476	7320.9607764329	26340	0.257328754290938	-3370.75	0.117574632167816	9.52675	1.70699998736382	0	0	1190753.125	0
Braz-2009-87783	2009-12-17 15:50:00	2580911.65207799	4499680.61659373	5537.45066876197	749.805521112212	1800	0.203661001287401	-3620.5	0.117574632167816	9.405	1.57875001430511	0	0	1181876	0
Braz-2009-87783	2009-12-17 16:20:00	2585868.22351972	4500214.63961268	7288.70207651236	106.927006487942	6420	0.209752336144447	-3524.25	0.117574632167816	9.475	1.65425002574921	0	0	1185906.625	0
Braz-2009-87783	2009-12-17 18:07:00	2583027.90122012	4501892.92026623	1781.98401027833	1037.59187595609	4980	0.212834085027377	-3593.5	0.117574632167816	9.47475	1.65424999594688	0	0	1184672.25	0
Braz-2009-87783	2009-12-17 19:30:00	2583544.29575729	4504448.66079834	8730.60781378618	361.953172766151	960	0.300283584743738	-3532	0.117574632167816	9.51675	1.68349999189377	0	0	1186664	0
Braz-2009-87783	2009-12-17 19:46:00	2583827.50035601	4503344.82533745	57.359051351625	43.8619410656983	112980	0.258241669585307	-3550.5	0.117574632167816	9.49875	1.6742499768734	0	0	1186070.5	0
Braz-2009-87783	2009-12-19 03:09:00	2570760.19089656	4507546.06534413	4736.62060563534	1204.03290114368	7020	0.345605374313891	-3605	0.0808961763978004	9.8525	1.74025002121925	0	0	1178592.125	0
Braz-2009-87783	2009-12-19 05:06:00	2566251.28713114	4508205.99153334	6292.73799584817	452.961940665002	180	0.296259498844544	-3669	0.0808961763978004	9.75125	1.61449998617172	0	0	1174572.875	0
Braz-2009-87783	2009-12-19 05:09:00	2566442.57275583	4508260.32692169	3092.18555921762	228.083641327336	6060	0.296259498844544	-3629	0.0808961763978004	9.75125	1.61449998617172	0	0	1175376.75	0
Braz-2009-87783	2009-12-19 06:50:00	2558932.06957364	4517237.5118716	2064.18047108457	2016.08527285579	3240	0.366005249321461	-3400	0.0808961763978004	9.7885	1.52625000476837	0	0	1174299.375	0
Braz-2009-87783	2009-12-19 07:44:00	2563250.78944777	4507562.32870997	164284.437506062	11351.432795971	2580	0.330723579972982	-3646.5	0.0808961763978004	9.7025	1.54624998569489	0	0	1172161.375	0
Braz-2009-87783	2009-12-19 08:27:00	2567211.8095048	4506357.40106094	21235.3335266071	1070.65014882607	25380	0.278855443000793	-3725	0.0808961763978004	9.7405	1.61724999547005	0	0	1174187.125	0
Braz-2009-87783	2009-12-19 15:30:00	2569167.0556662	4504391.880749	1119.42255952324	225.675942826077	1560	0.245643187314272	-3733	0.0808961763978004	9.73075	1.63574999570847	0	0	1174605.125	0
Braz-2009-87783	2009-12-19 15:56:00	2574191.07476337	4506532.3098005	13008.5236867205	3398.94484342852	11460	0.322437000771364	-3581.5	0.117574632167816	9.79325	1.71274998784065	0	0	1180408.875	0
Braz-2009-87783	2009-12-19 19:07:00	2569379.78405497	4505435.60057475	13131.9756992884	3858.18138496285	5520	0.272441832969586	-3719	0.0808961763978004	9.7665	1.66075000166893	0	0	1176003.75	0
Braz-2009-87783	2009-12-19 20:39:00	2573421.81148505	4504445.7783246	1646.44415133964	3140.84195207601	540	0.247033334440655	-3632.25	0.117574632167816	9.741	1.66699996590614	0	0	1178624.375	0
Braz-2009-87783	2009-12-19 20:48:00	2573965.49444544	4501001.54864745	315.252627748155	379.317229824892	108000	0.226749251286189	-3590	0.117574632167816	9.64925	1.58950001001358	0	0	1176839.875	0
Braz-2009-87783	2009-12-21 02:48:00	2596864.09810751	4499496.17239453	7082.4069315756	19.5439752131233	1740	0.28153822488255	-3401	0.117574632167816	9.31675	1.1714999973774	0	0	1194799.75	0
Braz-2009-87783	2009-12-21 03:17:00	2596500.66753063	4498756.37060234	11789.8372725584	7621.55075433958	5520	0.260346169273059	-3380.5	0.117574632167816	9.3025	1.16699999570847	0	0	1194213.75	0
Braz-2009-87783	2009-12-21 04:49:00	2598110.11804331	4497029.71911747	1903.24804291368	4691.86350938678	4200	0.270602751523256	-3385	0.117574632167816	9.30425	1.17175000905991	0	0	1193854.625	0
Braz-2009-87783	2009-12-21 05:59:00	2594943.81507023	4499462.16664036	5313.90367331167	988.923924027467	1440	0.262751754373312	-3363.25	0.117574632167816	9.315	1.16874998807907	0	0	1193180.25	0
Braz-2009-87783	2009-12-21 06:23:00	2599533.63888431	4498749.66666452	377.989405049607	704.553368116072	7980	0.288156834741433	-3439	0.117574632167816	9.3175	1.17599999904633	0	0	1196646.375	0
Braz-2009-87783	2009-12-21 08:36:00	2597735.92752358	4499045.70677993	649.476985078956	20.406354151957	23640	0.260346169273059	-3422	0.117574632167816	9.31725	1.173249989748	0	0	1195024.375	0
Braz-2009-87783	2009-12-21 15:10:00	2600322.49907734	4511337.82788899	1166.03564085816	5867.62670982819	12660	0.450985242923101	-3357.25	0.117574632167816	9.472	1.23500001430511	0	0	1204507.625	0
Braz-2009-87783	2009-12-21 18:41:00	2594082.13080127	4502033.98516813	4079.40623097439	0.241849771551236	6240	0.290081227819125	-3378	0.117574632167816	9.3295	1.17825001478195	0	0	1193547	0
Braz-2009-87783	2009-12-21 20:25:00	2596636.47739557	4499581.11766492	2991.820933347	219.574907453066	108060	0.284387920051813	-3401	0.117574632167816	9.3165	1.1700000166893	0	0	1194799.75	0
Braz-2009-87783	2009-12-23 02:26:00	2576469.86596266	4509434.45296418	70222.9092256103	2039.86276959995	1800	0.370297332604726	-3458	0.117574632167816	9.41225	1.01899999380112	0	0	1184010.125	0
Braz-2009-87783	2009-12-23 02:56:00	2581623.98875332	4508155.82367873	135.512786659852	3890.62506486816	7980	0.328515419115623	-3421.5	0.117574632167816	9.43175	1.05674996972084	0	0	1187434.5	0
Braz-2009-87783	2009-12-23 05:09:00	2589967.60427547	4505189.086714	1851.11379366908	363.410359728854	2940	0.34068841735522	-3366.5	0.117574632167816	9.43525	1.10699999332428	0	0	1192088.875	0
Braz-2009-87783	2009-12-23 05:58:00	2578971.44965117	4511755.99634492	0.387027257719023	19.7019588402277	6420	0.419131581981977	-3322.75	0.117574632167816	9.463	1.05199998617172	0	0	1187402.25	0
Braz-2009-87783	2009-12-23 07:45:00	2574688.77450825	4512585.20524409	3485.80898084821	2384.36563434686	2940	0.381266166766485	-3305.75	0.0808961763978004	9.4425	1.0120000243187	0	0	1184781.75	0
Braz-2009-87783	2009-12-23 08:34:00	2568922.63565224	4516199.31289161	17417.6051394254	1072.0618976286	22320	0.371990885999468	-3239	0.0808961763978004	9.45225	0.98649999499321	0	0	1181743.125	0
Braz-2009-87783	2009-12-23 14:46:00	2559089.12588998	4493639.78854662	1558.83610217401	414.800575842334	7800	0.166287332773209	-3777.25	0.0808961763978004	9.1515	0.862500011920929	0	0	1160618.25	0
Braz-2009-87783	2009-12-23 16:56:00	2561793.60315176	4495137.68261453	486.915145388995	222.096292421597	7620	0.175404437817633	-3746	0.0808961763978004	9.1755	0.880500003695488	0	0	1163624.625	0
Braz-2009-87783	2009-12-23 19:03:00	2560392.99858269	4492038.76023786	1559.56941905008	157.837484471026	3540	0.172063000500202	-3742	0.0808961763978004	9.14025	0.858749985694885	0	0	1161036.375	0
Braz-2009-87783	2009-12-23 20:02:00	2551869.0786303	4497907.08882337	58683.7113159049	3798.98060848827	2400	0.207764331251383	-3692.25	0.0808961763978004	9.174	0.851250007748604	0	0	1157370.625	0
Braz-2009-87783	2009-12-23 20:42:00	2563810.75297725	4504615.67438868	37808.0014484945	18535.1569810336	107580	0.275506164878607	-3775	0.0808961763978004	9.282	0.925500005483627	0	0	1171180.75	0
Braz-2009-87783	2009-12-25 02:35:00	2569763.89222573	4501553.51818967	15373.2238545775	4194.68641485861	4140	0.196509447362688	-3682	0.0808961763978004	9.487	1.07949995994568	0	0	1174219.25	0
Braz-2009-87783	2009-12-25 03:44:00	2571389.72204062	4500580.18821091	0.0877707028860379	675.89735249956	2220	0.193112252900998	-3637	0.0992354042828083	9.4975	1.08899998664856	0	0	1175232.125	0
Braz-2009-87783	2009-12-25 04:21:00	2567999.09834971	4501455.31197431	40.6353888539888	365.657289484842	4620	0.206092501680056	-3745.5	0.0808961763978004	9.4595	1.05774998664856	0	0	1172016.75	0
Braz-2009-87783	2009-12-25 05:38:00	2568531.14233127	4503129.61084207	336.689029083519	80.2037800102976	5760	0.245643187314272	-3746.25	0.0808961763978004	9.48	1.07174998521805	0	0	1174010.25	0
Braz-2009-87783	2009-12-25 07:14:00	2572463.04406153	4502553.89302856	4938.07915315251	169.854131762096	5340	0.231193126179278	-3647	0.117574632167816	9.50875	1.09724998474121	0	0	1177225.625	0
Braz-2009-87783	2009-12-25 08:43:00	2571777.07499217	4498815.6073987	491.798733481238	417.801473909972	20460	0.188776559299893	-3578	0.117574632167816	9.48075	1.079499989748	0	0	1174042.5	0
Braz-2009-87783	2009-12-25 14:24:00	2563044.63101167	4502529.1765526	101.776673037562	137.020954545861	1860	0.231879666447639	-3803	0.0808961763978004	9.41925	1.03024998307228	0	0	1169187.125	0
Braz-2009-87783	2009-12-25 14:55:00	2561233.00828678	4503941.71635643	1446.79054814431	919.470801890945	4200	0.254824498047431	-3758.5	0.0808961763978004	9.40425	1.02175000309944	0	0	1168174.25	0
Braz-2009-87783	2009-12-25 16:05:00	2557006.49522708	4500882.39197675	3886.17979288783	16803.8468952683	1800	0.214233911285798	-3764.5	0.0808961763978004	9.355	0.993499994277954	0	0	1163174.375	0
Braz-2009-87783	2009-12-25 16:35:00	2554489.85324078	4501305.64924151	18875.2403501124	4470.32463201353	6000	0.227632216281361	-3719.25	0.0808961763978004	9.33075	0.986749991774559	0	0	1161566.75	0
Braz-2009-87783	2009-12-25 18:15:00	2550411.15806216	4501925.36151477	1423.60646169927	1671.44844875885	115200	0.297193163384994	-3662.5	0.0808961763978004	9.3005	0.999000012874603	0	0	1158946.125	0
Braz-2009-87783	2009-12-27 02:15:00	2462710.22577054	4391323.64517104	3379.96449184659	9709.77124256553	3960	0.443042916556199	-3570	0.0859613642096519	8.07875	0.753249987959862	0	0	1022386.375	0
Braz-2009-87783	2009-12-27 03:21:00	2460733.42159574	4389811.46300667	9425.83280158463	117.283118162732	6780	0.47478089067671	-3611	0.0859613642096519	8.023	0.724999994039536	0	0	1020176.625	0
Braz-2009-87783	2009-12-27 05:14:00	2443889.61998646	4386745.16076491	18411.6508519137	218.979110908511	6300	0.845908572276433	-3746.75	0.0665135234594345	7.88175	0.64724999666214	0	0	1004605.125	0
Braz-2009-87783	2009-12-27 06:59:00	2446689.34265624	4368163.55866411	859.936782274519	2393.7361111405	37620	1.41456935803096	-3783	0.0859613642096519	7.56	0.590999990701675	0	0	996074.125	0
Braz-2009-87783	2009-12-27 17:26:00	2422935.64709822	4321115.09491841	3470.66831956152	4192.22875197034	6180	0.556868549850252	-3903.5	0.0732809826731682	6.94675	0.663750007748604	0	0	949866.75	0
Braz-2009-87783	2009-12-27 19:09:00	2419692.54692641	4311534.6755663	57842.885511014	3639.77489528838	420	0.508093780941433	-4145.5	0.0732809826731682	7.2775	1.0927500128746	0	0	942436	0
Braz-2009-87783	2009-12-27 19:16:00	2418598.88511258	4310572.61995714	1811.28968333298	531.456688139112	5820	0.500578088064988	-4174	0.0732809826731682	7.3685	1.22650000452995	0	0	941053.0625	0
Braz-2009-87783	2009-12-27 20:53:00	2413204.60935067	4303015.89090024	5512.34847423429	14084.4834821254	108780	0.543906125757429	-4179.25	0.0703543126583099	7.57675	1.57224997878075	0	0	931674.5625	0
Braz-2009-87783	2009-12-29 03:06:00	2385232.52713119	4198478.62780311	525.160370611075	1036.92936200314	1800	0.763851339618365	-4161	0.0424476861953735	6.082	1.22499999403954	0	0	854974.6875	0
Braz-2009-87783	2009-12-29 03:36:00	2383447.60226822	4198027.61710296	48300.4775620895	2909.7661030574	9060	0.699249671565162	-4157.25	0.0424476861953735	6.0405	1.1842500269413	0	0	853623.375	0
Braz-2009-87783	2009-12-29 06:07:00	2379632.86809828	4189294.57365614	1098.16549936285	450.327141614082	1440	0.653250674406687	-4341.25	0.0424476861953735	6.0395	1.221499979496	0	0	845906	0
Braz-2009-87783	2009-12-29 06:31:00	2379816.48210424	4188483.35930156	217.489641945852	296.213745719651	6060	0.653250674406687	-4358	0.0424476861953735	6.03825	1.23049998283386	0	0	845906	0
Braz-2009-87783	2009-12-29 08:12:00	2380626.38246397	4186324.10328887	11792.3011224432	249.866228437249	21540	0.653250674406687	-4367	0.0424476861953735	6.016	1.22475001215935	0	0	845417.875	0
Braz-2009-87783	2009-12-29 14:11:00	2384947.39280307	4168972.51868124	4824.24591340867	484.620987843147	4440	0.547091752290726	-4286	0.0424476861953735	5.825	1.12749999761581	0	0	841352.875	0
Braz-2009-87783	2009-12-29 15:25:00	2382791.56189192	4164947.52975261	222.921199807018	417.14808684349	1740	0.538546661535899	-4277.5	0.0424476861953735	5.793	1.17774999141693	0	0	837780.5625	0
Braz-2009-87783	2009-12-29 15:54:00	2380279.5089653	4162543.88404983	3678.78612959089	415.03959706541	4140	0.535106003284454	-4297.75	0.0424476861953735	5.76425	1.20849999785423	0	0	834203.75	0
Braz-2009-87783	2009-12-29 17:03:00	2380927.74477822	4156349.82838518	2059.4482986936	776.955954405473	4560	0.455000013113022	-4327.75	0.0424476861953735	5.70525	1.1897499859333	0	0	831981.0625	0
Braz-2009-87783	2009-12-29 18:19:00	2380243.6984727	4150903.39940473	7542.35454218885	303.214783403423	5940	0.455000013113022	-4347	0.0424476861953735	5.6225	1.17399999499321	0	0	828858.625	0
Braz-2009-87783	2009-12-29 19:58:00	2376336.61482741	4143943.89553325	219.122956634409	2404.73915446186	110700	0.455000013113022	-4322.5	0.0424476861953735	5.58525	1.19600003957748	0	0	823054.6875	0
Braz-2009-87783	2009-12-31 02:43:00	2306551.35468243	4050495.54578456	114.187946865811	58.333979814613	1860	0.455000013113022	-4421.5	0.026734858751297	5.2275	1.1089999973774	0	0	719992.8125	0
Braz-2009-87783	2009-12-31 03:14:00	2305053.86590333	4048586.01776404	232.765863161866	114.641391369185	7500	0.455000013113022	-4372.75	0.026734858751297	5.227	1.09125003218651	0	0	717364.125	0
Braz-2009-87783	2009-12-31 05:19:00	2303525.67046882	4036186.10261461	79857.6294880892	14851.5183007836	2820	0.455000013113022	-4383	0.026734858751297	5.2395	1.12725001573563	0	0	711398.375	0
Braz-2009-87783	2009-12-31 06:06:00	2291354.05844821	4037043.49811125	6464.88753623909	762.350519197896	3240	0.455000013113022	-4279.5	0.026734858751297	5.13175	1.03524997830391	0	0	700703	0
Braz-2009-87783	2009-12-31 07:00:00	2285580.15215307	4033892.76361176	22548.2469830541	7432.33179768679	2940	0.455000013113022	-4355	0.026734858751297	5.069	1.05300000309944	0	0	694009.3125	0
Braz-2009-87783	2009-12-31 07:49:00	2280701.54765614	4030406.57073088	269.579532971677	322.496614074894	840	0.455000013113022	-4401	0.00708191795274615	4.9815	1.00174999237061	0	0	687852.875	0
Braz-2009-87783	2009-12-31 08:03:00	2275950.2254587	4031433.5460273	22611.4901464774	222.421073587561	25080	0.455000013113022	-4408.5	0.00708191795274615	4.9395	0.95150001347065	0	0	683628.625	0
Braz-2009-87783	2009-12-31 15:01:00	2239938.22491262	4003871.57400036	3234.63156391962	558.377437084966	1980	0.409573449028863	-4370	0.00708191795274615	4.0475	0.435249999165535	0	0	640057.8125	0
Braz-2009-87783	2009-12-31 15:34:00	2235115.41495672	4004780.52593896	170.339537707244	1904.25839215296	4020	0.416924186728217	-4394.5	0.00708191795274615	4.0595	0.415499992668629	0	0	635797.5625	0
Braz-2009-87783	2009-12-31 16:41:00	2236433.31787715	4004174.81033547	3337.48849544438	10359.9396235255	1800	0.413173781500922	-4385.75	0.00708191795274615	4.03525	0.406250007450581	0	0	637275.1875	0
Braz-2009-87783	2009-12-31 17:11:00	2235800.86649958	4005389.33743717	224.073325641465	2527.39544116916	1080	0.416924186728217	-4394.5	0.00708191795274615	4.08075	0.434499993920326	0	0	636723.875	0
Braz-2009-87783	2009-12-31 17:29:00	2241678.03762334	4006304.93276052	51580.3859854349	127.169200119175	5880	0.413213339116838	-4378.5	0.00708191795274615	4.10825	0.486000008881092	0	0	642660.3125	0
Braz-2009-87783	2009-12-31 19:07:00	2236571.09385678	4002035.29759761	6203.64136416562	13037.1106034903	3360	0.409250367771495	-4375	0.00708191795274615	3.96475	0.367249995470047	0	0	636528.8125	0
Braz-2009-87783	2009-12-31 20:03:00	2239757.8181021	4004429.18519438	5428.30374623996	1654.26058169679	32040	0.409573449028863	-4378.5	0.00708191795274615	4.0475	0.435249999165535	0	0	640057.8125	0
Braz-2009-87783	2010-01-01 04:57:00	2222180.08975846	3967885.14448244	1234.04582804055	265.36032502141	9600	0.409573449028863	-4486.25	0.00708191795274615	4.16925	0.680500000715256	0	0	610514.875	0
Braz-2009-87783	2010-01-01 07:37:00	2218511.33669334	3959162.31603462	8173.89172638245	77.0749959840213	4560	0.409573449028863	-4388.25	0.00708191795274615	4.25475	0.768250003457069	0	0	604737	0
Braz-2009-87783	2010-01-01 08:53:00	2216285.2980314	3959122.14105838	114.822036494035	632.441966221746	21240	0.409573449028863	-4395	0.00708191795274615	4.22	0.73649999499321	0	0	601899.5	0
Braz-2009-87783	2010-01-01 14:47:00	2219534.52118721	3957187.83474388	4205.53262064761	3730.82762783418	2280	0.409573449028863	-4329	0.00708191795274615	4.29775	0.804249987006187	0	0	605033.5625	0
Braz-2009-87783	2010-01-01 15:25:00	2218454.41936042	3960043.21274865	5453.14797659288	2981.28559463733	5640	0.409573449028863	-4395.5	0.00708191795274615	4.24275	0.758500009775162	0	0	605061.6875	0
Braz-2009-87783	2010-01-01 16:59:00	2216828.14537923	3957079.90659252	3264.71236715889	1620.19180975794	4320	0.409573449028863	-4344.5	0.00708191795274615	4.237	0.749500006437302	0	0	602196.0625	0
Braz-2009-87783	2010-01-01 18:11:00	2223638.74423465	3961694.76145197	15500.6287852864	4157.85407152704	2040	0.409573449028863	-4415.25	0.00708191795274615	4.252	0.758000016212463	0	0	610440.125	0
Braz-2009-87783	2010-01-01 18:45:00	2203506.92981966	3961842.14810724	21289.0923187437	12.9181077698727	113280	0.409573449028863	-4307	-0.00586058152839541	4.03625	0.56199999153614	0	0	591543.9375	0
Braz-2009-87783	2010-01-03 02:13:00	2168450.71335633	3852307.39981945	36865.744269875	1850.0082287593	1800	0.821090012788773	-4288	-0.445975810289383	3.624	0.469999998807907	0	0	523536.78125	0
Braz-2009-87783	2010-01-03 02:43:00	2172369.92714946	3845447.4684616	3394.5283740465	862.917988831464	4140	0.925952990849813	-4208	-0.467191010713577	3.619	0.538000017404556	0	0	525548.9375	0
Braz-2009-87783	2010-01-03 03:52:00	2169435.61621607	3839172.76660772	2413.3477808789	4635.46907066842	960	0.925952990849813	-4235	-0.467191010713577	3.62975	0.617999985814095	0	0	521130.78125	0
Braz-2009-87783	2010-01-03 04:08:00	2166216.25909978	3838899.01397701	11507.0502108053	2636.13104811495	5220	0.925952990849813	-4283	-0.467191010713577	3.642	0.64750000834465	0	0	517258.59375	0
Braz-2009-87783	2010-01-03 05:35:00	2162721.8415337	3829520.22680129	8347.2449847672	285.900927275964	6060	0.999321023623149	-4302	-0.528871193528175	3.6545	0.628000006079674	0	0	512097.5625	0
Braz-2009-87783	2010-01-03 07:16:00	2157237.10118996	3818184.22936009	2182.77537472701	1360.48590913246	28140	1.07444370388985	-4254	-0.58404678106308	3.65875	0.617000013589859	0	0	503280.125	0
Braz-2009-87783	2010-01-03 15:05:00	2132948.44510211	3784172.29131232	636.824597289007	118.608518809408	3900	0.916087254881859	-4173	-0.577542185783386	3.5235	0.603750005364418	0	0	471520.96875	0
Braz-2009-87783	2010-01-03 16:10:00	2131786.30312454	3783010.73791094	1185.03550091836	743.128306874706	1860	0.88892080783844	-4214.5	-0.577542185783386	3.516	0.599500000476837	0	0	470251.03125	0
Braz-2009-87783	2010-01-03 16:41:00	2130002.93778921	3782938.14740706	3357.43890201974	3888.15437261498	4140	0.778859337170919	-4218.5	-0.577542185783386	3.5035	0.600249990820885	0	0	468362	0
Braz-2009-87783	2010-01-03 17:50:00	2125514.2529622	3778722.38771053	20953.8159855226	8008.7430189321	480	0.87425080537796	-4245.5	-0.577542185783386	3.4665	0.636999994516373	0	0	463270.15625	0
Braz-2009-87783	2010-01-03 17:58:00	2126308.54604086	3778305.05025445	3110.87537787404	847.239394504977	5520	0.87425080537796	-4251.5	-0.577542185783386	3.47625	0.637999996542931	0	0	463886.25	0
Braz-2009-87783	2010-01-03 19:30:00	2117365.55102068	3773657.10510749	250.898022099634	449.49030898411	540	1.020422488451	-4272.5	-0.577542185783386	3.38875	0.665749996900558	0	0	454071.78125	0
Braz-2009-87783	2010-01-03 19:39:00	2119791.16656838	3774106.4487048	2098.76423261333	1565.3166080937	3720	0.992302998900414	-4238	-0.577542185783386	3.4125	0.672999992966652	0	0	455960.84375	0
Braz-2009-87783	2010-01-03 20:41:00	2110102.94813007	3764834.60315878	5018.46173418756	134.801834073734	107040	0.726080000400543	-4212.75	-0.577542185783386	3.2885	0.662750005722046	0	0	443559.6875	0
Braz-2009-87783	2010-01-05 02:25:00	2023986.59769405	3646252.12688448	46150.1811620836	6121.75673458192	3960	0.974412674705187	-4443	-0.60060703754425	2.727	0.835500001907349	0	0	330617.03125	0
Braz-2009-87783	2010-01-05 03:31:00	2021097.2285017	3641214.62176423	13301.2693603419	373.850972198785	5340	0.811163289206369	-4469	-0.60060703754425	2.6515	0.821499988436699	0	0	326808.78125	0
Braz-2009-87783	2010-01-05 05:00:00	2020628.60523027	3637243.07472167	1381.02606219572	431.463721693848	660	0.895142912864685	-4534	-0.547282040119171	2.57125	0.834250003099442	0	0	326127.0625	0
Braz-2009-87783	2010-01-05 05:11:00	2019532.14776428	3637886.98693505	436.69484943602	237.959669321452	6060	0.895142912864685	-4485.5	-0.547282040119171	2.58583333333333	0.825333336989085	0	0	325312.125	0
Braz-2009-87783	2010-01-05 06:52:00	2024384.26320165	3626480.54193073	3257.66886941441	1276.73160304835	2280	1.09307626883189	-4405.25	-0.493957042694092	2.40475	0.769749984145164	0	0	328364.28125	0
Braz-2009-87783	2010-01-05 07:30:00	2020468.30878696	3630111.41262627	4999.39679301417	9326.34220149967	1140	1.1434400166784	-4459.5	-0.493957042694092	2.44025	0.820249989628792	0	0	324934.09375	0
Braz-2009-87783	2010-01-05 07:49:00	2019732.90709159	3628674.37380552	465.033462783958	22.5207340819633	28680	1.1434400166784	-4391.5	-0.493957042694092	2.41825	0.813250005245209	0	0	323778.28125	0
Braz-2009-87783	2010-01-05 15:47:00	2007603.83756142	3592781.01370361	1289.15046873132	5918.69763498135	2040	0.789346382021904	-5284	-0.493957042694092	1.58975	0.139499999582767	0	0	305871.3125	0
Braz-2009-87783	2010-01-05 16:21:00	2004172.79021425	3593066.50068365	3203.6359707118	155.550663826649	4020	0.800759335358938	-5059	-0.493957042694092	1.579	0.139499999582767	0	0	301918.4375	0
Braz-2009-87783	2010-01-05 17:28:00	2001403.85580282	3588356.4394462	15177.8871826749	4026.29043647009	2160	0.866950005292892	-4892.75	-0.493957042694092	1.549	0.124249998480082	0	0	299207.8125	0
Braz-2009-87783	2010-01-05 18:04:00	1998742.14828947	3587139.69347757	19238.4172375864	10182.0706289379	2640	0.921639660994212	-4793	-0.451784491539001	1.552	0.133250001817942	0	0	296098.65625	0
Braz-2009-87783	2010-01-05 18:48:00	2004150.20075879	3582837.03423197	8240.42119545764	132.256122161232	7260	0.845130681991577	-4911	-0.493957042694092	1.5355	0.108750000596046	0	0	300540.1875	0
Braz-2009-87783	2010-01-05 20:49:00	1996796.79721328	3575062.02420965	140349.781262937	1861.51026792676	109260	0.845130681991577	-4851	-0.493957042694092	1.598	0.25900000706315	0	0	292705.90625	0
Braz-2009-87783	2010-01-07 03:10:00	1985510.12914724	3518766.7196907	425.29069597553	577.153264108925	2400	0.566792165239652	-4440.5	-0.305927485227585	2.33475	1.05325001478195	0	0	279334.46875	0
Braz-2009-87783	2010-01-07 03:50:00	1987926.77659561	3519574.65217855	40.7602052530193	3519.45114338386	1440	0.556466221809387	-4418.5	-0.305927485227585	2.347	1.06799998879433	0	0	281364.3125	0
Braz-2009-87783	2010-01-07 04:14:00	1988465.51165565	3520472.35382046	13242.5386380209	822.395343973453	2040	0.556466221809387	-4409.75	-0.305927485227585	2.349	1.06600001454353	0	0	282394.625	0
Braz-2009-87783	2010-01-07 04:48:00	1986146.60721672	3521579.66559432	507.54237452099	427.191614419102	3900	0.558683329158359	-4438.5	-0.305927485227585	2.30775	1.0322499871254	0	0	279426.84375	0
Braz-2009-87783	2010-01-07 05:53:00	1986187.15878737	3522052.69833012	1768.99577322609	230.551152279862	2160	0.558683329158359	-4433	-0.305927485227585	2.30775	1.0322499871254	0	0	279426.84375	0
Braz-2009-87783	2010-01-07 06:29:00	1984087.45496041	3522466.93402918	3218.05508115084	373.247219876989	6000	0.566598223315345	-4464	-0.305927485227585	2.28275	1.00649997591972	0	0	277458.5625	0
Braz-2009-87783	2010-01-07 08:09:00	1985149.12922806	3520364.92408944	3489.35326021693	3678.72544528202	1080	0.558683329158359	-4449.5	-0.305927485227585	2.31425	1.03524997830391	0	0	278365.71875	0
Braz-2009-87783	2010-01-07 08:27:00	1984588.95826509	3520695.11224814	3617.92392474343	973.832938708064	780	0.562553917368253	-4455	-0.305927485227585	2.306	1.02699998021126	0	0	278396.53125	0
Braz-2009-87783	2010-01-07 08:40:00	1984870.16078696	3519614.87061267	9063.34881220825	7378.95120828138	20100	0.558683329158359	-4448.25	-0.305927485227585	2.3205	1.03824996948242	0	0	278365.71875	0
Braz-2009-87783	2010-01-07 14:15:00	1984352.65193706	3516026.29501047	5589.04774968976	1494.06186167893	4080	0.580715444352892	-4405	-0.305927485227585	2.345	1.07624998688698	0	0	278257.09375	0
Braz-2009-87783	2010-01-07 15:23:00	1983235.71851423	3515953.86356083	925.176592148531	243.76294322533	6420	0.580715444352892	-4406.75	-0.305927485227585	2.33275	1.07524999976158	0	0	276257.5	0
Braz-2009-87783	2010-01-07 17:10:00	1985290.36152903	3518360.84198749	27489.135655049	15992.8351950066	1560	0.566792165239652	-4440.5	-0.305927485227585	2.33475	1.05325001478195	0	0	279305.0625	0
Braz-2009-87783	2010-01-07 17:36:00	1985808.78641346	3519753.76917307	2903.29329064912	2661.58450720616	1440	0.558683329158359	-4439.75	-0.305927485227585	2.329	1.04749998450279	0	0	279365.25	0
Braz-2009-87783	2010-01-07 18:00:00	1984411.33536113	3518566.00862482	2607.76864041979	697.919873409673	2700	0.566792165239652	-4447	-0.305927485227585	2.32625	1.04374998807907	0	0	278334.9375	0
Braz-2009-87783	2010-01-07 18:45:00	1982077.25682531	3517604.39822491	23222.4645804226	642.017097072351	3120	0.589903447363112	-4439	-0.305927485227585	2.30625	1.0317499935627	0	0	275306.59375	0
Braz-2009-87783	2010-01-07 19:37:00	1982396.84465512	3518095.05461539	9461.89192441113	667.357859368317	2880	0.589903447363112	-4447	-0.305927485227585	2.30625	1.0317499935627	0	0	276306.21875	0
Braz-2009-87783	2010-01-07 20:25:00	1985371.23388582	3516012.73699324	721.043167022614	1484.66175095396	109860	0.577415092424913	-4421	-0.305927485227585	2.3535	1.08675000071526	0	0	279256.875	0
Braz-2009-87783	2010-01-09 02:56:00	1981034.41810435	3520673.88821094	22047.2135704765	1588.77048040447	5760	0.575746692717075	-4498.5	-0.305927485227585	2.1875	0.72775000333786	0	0	274398.40625	0
Braz-2009-87783	2010-01-09 04:32:00	1980101.40070419	3518337.92865529	22854.7992823327	267.034067829248	1980	0.592975586652756	-4466	-0.305927485227585	2.194	0.744500011205673	0	0	273307.40625	0
Braz-2009-87783	2010-01-09 05:05:00	1977827.53329568	3517352.05983615	1162.92801590512	7884.87501675219	3780	0.595924006568061	-4459	-0.305927485227585	2.1905	0.764750018715858	0	0	271281.5625	0
Braz-2009-87783	2010-01-09 06:08:00	1974119.89129266	3523718.37759596	4897.08965516545	194.459910492391	5940	0.573550095160802	-4625.75	-0.289079636335373	2.132	0.703999996185303	0	0	267494.09375	0
Braz-2009-87783	2010-01-09 07:47:00	1977024.44939999	3520331.01794062	817.792024780341	133.951061800941	120	0.596873680750529	-4539	-0.305927485227585	2.1705	0.73725001513958	0	0	270369.53125	0
Braz-2009-87783	2010-01-09 07:49:00	1976841.58089119	3521129.39925033	1244.50902729981	22.9436312331432	26040	0.578640515605609	-4550.5	-0.305927485227585	2.1615	0.72375001013279	0	0	270400.3125	0
Braz-2009-87783	2010-01-09 15:03:00	1973510.26187903	3521141.90281117	5120.81398925346	769.99120137406	2160	0.596049348513285	-4595	-0.289079636335373	2.141	0.736749991774559	0	0	267401.71875	0
Braz-2009-87783	2010-01-09 15:39:00	1976620.99492419	3521454.99771865	487.671502560273	389.612119027983	4200	0.578640515605609	-4573	-0.305927485227585	2.1615	0.72375001013279	0	0	270400.3125	0
Braz-2009-87783	2010-01-09 16:49:00	1976241.59606529	3522082.34475845	923.601923667833	308.562454294807	1320	0.578318264335394	-4583	-0.297503560781479	2.1565	0.72274999320507	0	0	269431.5625	0
Braz-2009-87783	2010-01-09 17:11:00	1980156.603998	3520511.53652908	2862.958417435	313.690088531609	720	0.577785010139147	-4501	-0.305927485227585	2.186	0.733250007033348	0	0	273398.875	0
Braz-2009-87783	2010-01-09 17:23:00	1978677.61065175	3521303.09207249	11003.6867249494	539.813962278849	5280	0.576686825603247	-4530.5	-0.305927485227585	2.1765	0.729000002145767	0	0	272399.375	0
Braz-2009-87783	2010-01-09 18:51:00	1968101.5525549	3521794.31208074	3926.49203520989	12654.9280659076	3960	0.596808009677463	-4585.5	-0.289079636335373	2.1055	0.769000008702278	0	0	261435.359375	0
Braz-2009-87783	2010-01-09 19:57:00	1975746.80042914	3526285.39879138	583.832385707145	105.966882454391	109020	0.554640923937162	-4606.5	-0.289079636335373	2.122	0.662749990820885	0	0	269554.71875	0
Braz-2009-87783	2010-01-11 02:14:00	1964096.46859072	3503180.95262385	24545.1120423745	4196.58140131389	900	0.691455668873257	-4970.5	-0.289079636335373	2.337	1.0799999833107	0	0	257300.953125	0
Braz-2009-87783	2010-01-11 02:29:00	1962128.86087767	3503541.03946474	159.287339870259	595.111836141496	480	0.674465894699097	-4928.75	-0.289079636335373	2.31425	1.05224999785423	0	0	255275.234375	0
Braz-2009-87783	2010-01-11 02:37:00	1961036.32515624	3504065.14779453	3859.59156287272	4126.44253411368	1680	0.658170426885287	-4902.25	-0.289079636335373	2.3025	1.03725001215935	0	0	254275.53125	0
Braz-2009-87783	2010-01-11 03:05:00	1961996.50716082	3500424.6734642	1041.76237822581	496.358642180051	3840	0.679222409923871	-4846	-0.289079636335373	2.3155	1.05724996328354	0	0	255404.828125	0
Braz-2009-87783	2010-01-11 04:09:00	1968606.67532421	3493957.90311918	60.9728655120356	102.984190581162	480	0.710519377142191	-4805.5	-0.305927485227585	2.4735	1.1552500128746	0	0	262702.0625	0
Braz-2009-87783	2010-01-11 04:17:00	1965472.33450373	3494267.55266141	3585.91343425367	362.011865018822	4920	0.686179752151171	-4687	-0.289079636335373	2.4185	1.13299998641014	0	0	259707.4375	0
Braz-2009-87783	2010-01-11 05:39:00	1955542.14681076	3492821.55071667	683.112250619691	1574.87197878604	1080	0.602271007166968	-4541.5	-0.289079636335373	2.7175	1.49399998784065	0	0	249785.21875	0
Braz-2009-87783	2010-01-11 05:57:00	1954790.54880945	3492246.3982055	24687.9656446226	213.493250938842	4320	0.602271007166968	-4552.5	-0.289079636335373	2.6975	1.48174995183945	0	0	248846.859375	0
Braz-2009-87783	2010-01-11 07:09:00	1951808.32953821	3497357.03042978	3086.07889701785	360.697444722531	120	0.564324782954322	-4512.25	-0.289079636335373	2.4975	1.26599997282028	0	0	245557.125	0
Braz-2009-87783	2010-01-11 07:11:00	1952244.9131571	3497440.4702305	4001.38145876612	1467.39724619509	660	0.564324782954322	-4524	-0.289079636335373	2.5285	1.29599997401237	0	0	245557.125	0
Braz-2009-87783	2010-01-11 07:22:00	1952559.55403497	3498298.07053141	15983.6708689692	11888.4906599541	5040	0.564324782954322	-4503	-0.289079636335373	2.5835	1.34499996900558	0	0	246503.859375	0
Braz-2009-87783	2010-01-11 08:46:00	1957858.8370026	3495254.45038849	3335.02655085175	2150.8770262465	23520	0.631879170735677	-4558	-0.289079636335373	2.43775	1.19500002264977	0	0	251661.9375	0
Braz-2009-87783	2010-01-11 15:18:00	1959165.1145914	3496598.84338406	1737.93188595062	329.703594683238	3900	0.646541668309106	-4613.25	-0.289079636335373	2.34375	1.09525001049042	0	0	252547.171875	0
Braz-2009-87783	2010-01-11 16:23:00	1951064.98708314	3500305.5127476	15292.4311540154	374.997893738023	2220	0.546578630805016	-4432	-0.289079636335373	2.4415	1.20074999332428	0	0	244414.125	0
Braz-2009-87783	2010-01-11 17:00:00	1958925.72043936	3497052.10101299	1554.03428272957	618.553855337394	3960	0.641834378242493	-4609	-0.289079636335373	2.3065	1.05425000190735	0	0	252547.171875	0
Braz-2009-87783	2010-01-11 18:06:00	1960928.89831156	3497531.05107111	20639.8952017909	2108.81562802565	5340	0.665768560022116	-4704.25	-0.289079636335373	2.313	1.05674999952316	0	0	254494.25	0
Braz-2009-87783	2010-01-11 19:35:00	1957302.22316735	3495215.77859131	384.802451175993	939.729372756403	720	0.631879170735677	-4560	-0.289079636335373	2.48925	1.24799999594688	0	0	251661.9375	0
Braz-2009-87783	2010-01-11 19:47:00	1954966.31972109	3493641.73737756	3422.88213057746	8322.44587222015	109380	0.610297674934069	-4564.25	-0.289079636335373	2.71425	1.48675000667572	0	0	248727.15625	0
Braz-2009-87783	2010-01-13 02:10:00	1959320.38889893	3472423.88596448	1427.96290329276	686.742731380045	1980	0.576381002863248	-4460.75	-0.305927485227585	2.39675	1.18500000238419	0	0	255034.875	0
Braz-2009-87783	2010-01-13 02:43:00	1962833.57417583	3463432.85549268	27377.613155304	3914.14725712314	3960	0.554900919397672	-4704.5	-0.305927485227585	2.1255	0.97350001335144	0	0	258568.140625	0
Braz-2009-87783	2010-01-13 03:49:00	1960731.56826168	3457632.72222381	6473.4073506184	32.7201728528921	2100	0.502684916059176	-4831.75	-0.305927485227585	1.97425	0.844499990344048	0	0	256890.375	0
Braz-2009-87783	2010-01-13 04:24:00	1959630.56328497	3457922.65639986	12423.8995840025	3258.18017724385	3240	0.493728445635902	-4822.25	-0.305927485227585	1.97	0.846249982714653	0	0	255892.984375	0
Braz-2009-87783	2010-01-13 05:18:00	1955879.07369092	3455788.13953337	1706.58669061081	2628.61875172062	5460	0.470641331540214	-4781.5	-0.305927485227585	1.9215	0.812000006437302	0	0	252058.609375	0
Braz-2009-87783	2010-01-13 06:49:00	1956389.11352149	3449257.21296618	2340.48134975483	1153.67458500606	4620	0.456944445768992	-4664.75	-0.305927485227585	1.87675	0.77199998497963	0	0	251622.609375	0
Braz-2009-87783	2010-01-13 08:06:00	1954792.96699735	3445708.15899239	3091.09049132305	1112.70646516869	24780	0.431316252797842	-4596	-0.305927485227585	1.84	0.782250002026558	0	0	248463.984375	0
Braz-2009-87783	2010-01-13 14:59:00	1953663.72313474	3426856.71765222	6.32107454266377	28.6096480395305	3960	0.431316252797842	-4542	-0.305927485227585	1.797	0.795000001788139	0	0	238809.6875	0
Braz-2009-87783	2010-01-13 16:05:00	1956673.05881219	3423158.17509986	14425.6896509901	8732.92961976002	2100	0.431316252797842	-4399.5	-0.305927485227585	1.7595	0.725500002503395	0	0	239626.03125	0
Braz-2009-87783	2010-01-13 16:40:00	1948134.06549081	3421372.1502908	0.124112971048606	2484.71375317295	9000	0.431316252797842	-4470	-0.305927485227585	1.8305	0.832249984145164	0	0	230718.046875	0
Braz-2009-87783	2010-01-13 19:10:00	1946116.33986849	3415299.32708176	349.743204402529	2226.45371350469	6060	0.659793019294739	-4492	-0.152968063950539	1.8025	0.830250009894371	0	0	226189.1875	0
Braz-2009-87783	2010-01-13 20:51:00	1945353.66713767	3416805.76177379	687.207330222157	818.388432192913	106500	0.659793019294739	-4452.5	-0.152968063950539	1.79525	0.824750021100044	0	0	227099.21875	0
Braz-2009-87783	2010-01-15 02:26:00	1926640.78132282	3418066.64851754	22262.6742510267	8354.65738217867	3720	0.308244693737764	-4676	-0.183611139655113	1.846	0.920499980449677	0	0	210703.03125	0
Braz-2009-87783	2010-01-15 03:28:00	1925791.80382906	3419354.89449689	112.695688958347	288.945064856245	3300	0.305862802267075	-4685	-0.183611139655113	1.83825	0.909250006079674	0	0	210277.28125	0
Braz-2009-87783	2010-01-15 04:23:00	1924672.69139906	3420985.83673208	4296.86178212718	350.883234911741	1920	0.309207335114479	-4674.5	-0.183611139655113	1.83175	0.898000001907349	0	0	210312.953125	0
Braz-2009-87783	2010-01-15 04:55:00	1925844.33150042	3421282.17826295	7398.25578325886	6489.86291889974	3900	0.305524892277188	-4697.25	-0.183611139655113	1.832	0.897499993443489	0	0	211200.140625	0
Braz-2009-87783	2010-01-15 06:00:00	1927884.77550905	3420525.94096074	1848.25324602488	32.3466792881082	1980	0.309159669611189	-4706	-0.183611139655113	1.83325	0.891750007867813	0	0	212974.484375	0
Braz-2009-87783	2010-01-15 06:33:00	1922683.85055084	3424032.18397913	1320.66818251763	176.991670802908	6240	0.322974812239408	-4606.5	-0.183611139655113	1.819	0.875	0	0	209922.875	0
Braz-2009-87783	2010-01-15 08:17:00	1922348.51606648	3419534.03446382	7397.9862185756	1588.4795166512	2700	0.309862090782686	-4622	-0.183611139655113	1.846	0.922499984502792	0	0	208077.171875	0
Braz-2009-87783	2010-01-15 09:02:00	1922216.38478758	3420434.29128475	1077.55642766592	104.774727053948	24060	0.317871199051539	-4614.5	-0.183611139655113	1.84675	0.922249987721443	0	0	207190	0
Braz-2009-87783	2010-01-15 15:43:00	1922538.81089274	3418977.39068703	102.621784548756	428.513942285382	2220	0.309862090782686	-4622	-0.183611139655113	1.853	0.933499991893768	0	0	207615.75	0
Braz-2009-87783	2010-01-15 16:20:00	1916528.40613683	3415238.10130055	2210.04383888923	489.306717127639	3720	0.344739752511183	-4676	-0.183611139655113	1.89075	0.972000002861023	0	0	200446.96875	0
Braz-2009-87783	2010-01-15 17:22:00	1919953.90187769	3412878.53997106	1804.44826992921	1234.85514422598	2340	0.320279002189636	-4592	-0.183611139655113	1.89125	0.977500006556511	0	0	202185.640625	0
Braz-2009-87783	2010-01-15 18:01:00	1919159.77007656	3413415.34526546	2203.82622052653	413.792910389106	420	0.330639457160776	-4625	-0.183611139655113	1.8925	0.979000002145767	0	0	201298.46875	0
Braz-2009-87783	2010-01-15 18:08:00	1919469.88711073	3413179.12646684	268.542517902552	439.052476625125	8460	0.330639457160776	-4608.5	-0.183611139655113	1.892	0.978500008583069	0	0	202185.640625	0
Braz-2009-87783	2010-01-15 20:29:00	1921947.85764288	3412018.21838159	998.337592915742	300.204558347269	106740	0.318687400221825	-4530	-0.183611139655113	1.897	0.973999992012978	0	0	203498.578125	0
Braz-2009-87783	2010-01-17 02:08:00	1885348.90808967	3426711.57213695	65.3830762668114	207.588112419425	3540	0.528392841418584	-5140	-0.183611139655113	2.2485	1.12424999475479	0	0	178481.578125	0
Braz-2009-87783	2010-01-17 03:07:00	1894676.56606416	3408672.73186338	2454.76150925545	382.106433124782	1560	0.438180668486489	-4996.5	-0.183611139655113	2.2255	1.06825000047684	0.00181818181818182	0	178160.484375	1
Braz-2009-87783	2010-01-17 03:33:00	1892318.39171565	3410500.60106885	2001.32977864476	78.1951400638261	6060	0.460246582825979	-5099.5	-0.183611139655113	2.23325	1.07100000977516	0.00181818181818182	0	177308.984375	1
Braz-2009-87783	2010-01-17 05:14:00	1897872.9318801	3395489.53651165	14137.6387063215	3594.99546392126	3360	0.414819985628128	-4976.5	-0.183611139655113	2.16825	1.05774998664856	0.00386363636363636	0	174823.46875	1
Braz-2009-87783	2010-01-17 06:10:00	1885149.25248305	3395644.83662804	6338.30910410292	197.457003656458	2580	0.40259962901473	-4980.5	-0.183611139655113	2.18775	1.05775001645088	0.00363636363636364	0	163290.15625	1
Braz-2009-87783	2010-01-17 06:53:00	1876219.12457497	3395002.20971528	20023.2070329473	1947.27748505054	3300	0.408908334043291	-5117.5	-0.183611139655113	2.19575	1.014250010252	0.00454545454545455	0	154844.125	1
Braz-2009-87783	2010-01-17 07:48:00	1876624.21697603	3395582.68286827	4046.01217445686	5404.90127525668	2040	0.412029691040516	-5117.5	-0.183611139655113	2.19425	1.02075001597404	0.00454545454545455	0	156192.734375	1
Braz-2009-87783	2010-01-17 08:22:00	1877541.0972934	3384589.01982981	101.223255690767	719.071090854778	21120	0.304116878658533	-5002	-0.183611139655113	2.139	1.02825000882149	0.0127272727272727	0	152004.203125	1
Braz-2009-87783	2010-01-17 14:14:00	1887298.13659426	3392558.76717082	5283.6900628327	393.370660368768	4080	0.365126125514507	-4813	-0.183611139655113	2.16875	1.05349999666214	0.00545454545454545	0	164567.40625	1
Braz-2009-87783	2010-01-17 15:22:00	1879263.1586291	3394022.85930038	29805.4667820538	2701.4046059959	2220	0.403646005825563	-5042.5	-0.183611139655113	2.187	1.05050000548363	0.00454545454545455	0	157044.234375	1
Braz-2009-87783	2010-01-17 15:59:00	1883864.30818821	3391747.21553772	2220.77626997083	2752.42319777392	3720	0.375616838534673	-4814	-0.183611139655113	2.16825	1.05000001192093	0.00636363636363636	0	160557.265625	1
Braz-2009-87783	2010-01-17 17:01:00	1880892.84648711	3391129.40540225	1616.57510712485	157.427859629805	2220	0.401188507676125	-4909.75	-0.183611139655113	2.17025	1.04249998927116	0.00636363636363636	0	157434.296875	1
Braz-2009-87783	2010-01-17 17:38:00	1878576.05611959	3389424.65425376	20094.2801326417	4558.69743489686	3840	0.350841384381056	-4982	-0.183611139655113	2.1645	1.00850000977516	0.00545454545454545	0	154737.09375	1
Braz-2009-87783	2010-01-17 18:42:00	1880042.2699065	3389862.34564425	2193.98325577482	346.809204902648	1020	0.365858462723819	-4932	-0.183611139655113	2.1665	1.02774998545647	0.00636363636363636	0	156085.703125	1
Braz-2009-87783	2010-01-17 18:59:00	1874227.3374066	3390029.46492884	13105.661974733	246.941861792092	960	0.381333669026693	-5065.75	-0.183611139655113	2.17075	0.979249984025955	0.0109090909090909	0	150762.625	1
Braz-2009-87783	2010-01-17 19:15:00	1881354.09463602	3390598.0812602	4770.81194025709	18654.0463328468	3000	0.400232207775116	-4876	-0.183611139655113	2.1685	1.04399999976158	0.00636363636363636	0	158321.484375	1
Braz-2009-87783	2010-01-17 20:05:00	1881235.26384785	3389913.86702592	122.719874092781	89.9352169133352	1980	0.362670008625303	-4853.25	-0.183611139655113	2.163	1.03325000405312	0.00636363636363636	0	156972.875	1
Braz-2009-87783	2010-01-17 20:38:00	1879440.07771003	3388384.05288436	14342.0323446864	3237.59571300789	107640	0.350841384381056	-4955	-0.183611139655113	2.155	1.01499998569489	0.00636363636363636	0	155162.84375	1
Braz-2009-87783	2010-01-19 02:32:00	1870698.62236046	3379192.79588762	11842.5457056056	261.355618524999	660	0.295385544950312	-4411	-0.183611139655113	2.167	0.932000011205673	0.0172727272727273	0	143025.390625	1
Braz-2009-87783	2010-01-19 02:43:00	1871443.93675341	3378196.1141293	648.147894768029	125.317772647622	2460	0.304028665026029	-4389	-0.183611139655113	2.16875	0.943500012159348	0.0172727272727273	0	143456.1875	1
Braz-2009-87783	2010-01-19 03:24:00	1868597.34988873	3376440.55327593	41541.8644461686	4.90959411997824	3600	0.313903246074915	-3879.5	-0.183611139655113	2.05125	0.820249989628792	0.0172727272727273	0	139875.8125	1
Braz-2009-87783	2010-01-19 04:24:00	1864685.83321245	3377126.51800543	722.050296630663	258.385168460422	180	0.346209568636758	-3581	-0.183611139655113	1.945	0.708250001072884	0.0145454545454545	0	136779.46875	1
Braz-2009-87783	2010-01-19 04:27:00	1864490.78270323	3375865.50796882	1427.64483377533	9534.8645335117	5940	0.340527997775511	-3538.75	-0.183611139655113	1.922	0.689500004053116	0.0163636363636364	0	136318.046875	1
Braz-2009-87783	2010-01-19 06:06:00	1864110.29587216	3377333.99187551	850.181298276902	109.045681299999	4920	0.387289248406887	-3522	-0.183611139655113	1.9395	0.700000002980232	0.0145454545454545	0	135892.296875	1
Braz-2009-87783	2010-01-19 07:28:00	1862523.04279818	3379599.87722425	1489.63928038142	735.231636480527	5640	0.435487667719523	-3415.25	-0.183611139655113	1.9795	0.71900001168251	0.0145454545454545	0	136389.40625	1
Braz-2009-87783	2010-01-19 09:02:00	1861219.14509556	3381036.47433188	16474.0376804674	6692.90215571529	21360	0.41884700457255	-3371.5	-0.183611139655113	2.011	0.73649999499321	0.0145454545454545	0	135076.46875	1
Braz-2009-87783	2010-01-19 14:58:00	1861376.35204888	3384004.72169947	10223.1536610228	3532.86057185931	2400	0.437703005969524	-3253.5	-0.183611139655113	2.03575	0.751250013709068	0.0145454545454545	0	137347.9375	1
Braz-2009-87783	2010-01-19 15:38:00	1860895.2493478	3382846.46915213	826.303598892378	97.3231793914745	3660	0.437703005969524	-3261.5	-0.183611139655113	2.02675	0.745500013232231	0.0145454545454545	0	135999.328125	1
Braz-2009-87783	2010-01-19 16:39:00	1858879.85140594	3384294.809889	1935.5123400247	649.75176357945	2460	0.429783339301745	-3388.5	-0.239740252494812	2.054	0.756250008940697	0.01	0	134686.390625	1
Braz-2009-87783	2010-01-19 17:20:00	1857727.78323793	3383619.06925854	628.647427169098	282.291507278461	3180	0.430424503982067	-3515.75	-0.239740252494812	2.06325	0.760250002145767	0.01	0	133799.21875	1
Braz-2009-87783	2010-01-19 18:13:00	1856845.04016966	3384781.29605587	1255.61781092237	2404.78716854749	5280	0.426412003380912	-3584.5	-0.239740252494812	2.075	0.759749993681908	0.01	0	133373.46875	1
Braz-2009-87783	2010-01-19 19:41:00	1859377.63450503	3387502.70322107	1225.65260312043	999.633946424146	540	0.427194148302078	-3743	-0.239740252494812	2.069	0.759999990463257	0.01	0	137419.28125	1
Braz-2009-87783	2010-01-19 19:50:00	1858744.29950161	3387729.29854602	5000.90846257475	1502.49977558365	109200	0.427194148302078	-3794.5	-0.239740252494812	2.07275	0.760249987244606	0.01	0	136532.109375	1
Braz-2009-87783	2010-01-21 02:10:00	1842069.94760115	3408971.23599721	956.861681618432	203.047332500273	840	0.416884168982506	-4039	-0.239740252494812	2.062	0.672249987721443	0.000909090909090909	0	131180.71875	1
Braz-2009-87783	2010-01-21 02:24:00	1844870.98417149	3405092.10582151	2047.0900231801	5412.56574891048	2280	0.404321372509003	-4265	-0.239740252494812	2.07025	0.704499989748001	0.00454545454545455	0	131955.875	1
Braz-2009-87783	2010-01-21 03:02:00	1841339.06201994	3406333.27811539	377.9039122753	68.8438990378455	2160	0.416884168982506	-4316.5	-0.239740252494812	2.0575	0.676999986171722	0.00363636363636364	0	129757.375	1
Braz-2009-87783	2010-01-21 03:38:00	1837590.83921478	3405838.40663075	73.0313044928827	234.913759716067	1620	0.412853918969631	-4473	-0.239740252494812	2.075	0.685750007629395	0.00181818181818182	0	126231.65625	1
Braz-2009-87783	2010-01-21 04:05:00	1835645.69693559	3406036.38969745	22482.9458519959	3376.56389320263	4620	0.409825669394599	-4581	-0.239740252494812	2.07375	0.672999992966652	0.00181818181818182	0	124477.1484375	1
Braz-2009-87783	2010-01-21 05:22:00	1834043.13092629	3408885.40968341	8604.56394793505	316.68680118464	5880	0.413858503103256	-4520.25	-0.239740252494812	2.055	0.64750000834465	0.00181818181818182	0	124163.25	1
Braz-2009-87783	2010-01-21 07:00:00	1831105.19749185	3410149.36830534	17812.1558685359	1156.35339591158	240	0.409430396556854	-4540.5	-0.239740252494812	2.174	0.750499993562698	0.000454545454545455	0	122011.8515625	1
Braz-2009-87783	2010-01-21 07:04:00	1831360.67874018	3409579.00536186	1237.46133962724	141.457129576222	5760	0.396633664766947	-4550	-0.239740252494812	2.14725	0.728249996900558	0.00136363636363636	0	122889.03125	1
Braz-2009-87783	2010-01-21 08:40:00	1825574.66674939	3409180.01632049	2590.75235336148	298.697532871152	23820	0.421384134462902	-4539	-0.239740252494812	2.485	1.02000002563	0	0	117145.7734375	0
Braz-2009-87783	2010-01-21 15:17:00	1824577.34031422	3412293.2408857	347.672039886523	326.689197324757	3600	0.481949150562286	-4558.5	-0.239740252494812	2.61375	1.13599997758865	0	0	117709.0546875	0
Braz-2009-87783	2010-01-21 16:17:00	1821735.31489089	3410267.78486613	215.092285132851	10263.5106040306	2580	0.499820321798325	-4593.5	-0.239740252494812	2.571	1.07800000905991	0	0	114117.1953125	0
Braz-2009-87783	2010-01-21 17:00:00	1819224.12410975	3408247.31383767	817.024800024719	117.236551695117	7320	0.455541491508484	-4798	-0.239740252494812	2.51025	1.01475003361702	0	0	110525.3359375	0
Braz-2009-87783	2010-01-21 19:02:00	1813956.5142544	3411383.1216002	36.2054635508596	1706.71341774901	780	0.410844663778941	-4780	-0.239740252494812	2.2155	0.687250018119812	0	0	107579.8828125	0
Braz-2009-87783	2010-01-21 19:15:00	1816383.1258758	3410909.69423142	938.692286141742	2377.00076514977	5220	0.415411855493273	-4773.25	-0.239740252494812	2.35725	0.836499989032745	0	0	110211.4296875	0
Braz-2009-87783	2010-01-21 20:42:00	1819632.12139262	3409429.88635884	2321.16286165776	1334.91008017377	720	0.455541491508484	-4728	-0.239740252494812	2.558	1.05950000882149	0	0	111882.671875	0
Braz-2009-87783	2010-01-21 20:54:00	1820602.18659791	3410177.62851087	32808.6416064096	2725.49003177208	107280	0.499820321798325	-4647	-0.239740252494812	2.5815	1.08399999141693	0	0	113240.015625	0
Braz-2009-87783	2010-01-23 02:42:00	1792204.62187005	3410507.37516117	1750.0915663998	239.487170055484	540	0.552762186527252	-4922.25	-0.319219261407852	2.58625	0.896999999880791	0	0	88281.8359375	0
Braz-2009-87783	2010-01-23 02:51:00	1793510.99321256	3409226.13043424	700.150098042622	189.30833047165	1800	0.555900156497955	-4831	-0.319219261407852	2.585	0.900749996304512	0	0	89075.8984375	0
Braz-2009-87783	2010-01-23 03:21:00	1795217.16705911	3408168.31104081	1130.32530396888	232.103083487453	1320	0.544818993657827	-4874.5	-0.319219261407852	2.59225	0.922499999403954	0	0	89472.921875	0
Braz-2009-87783	2010-01-23 03:43:00	1792987.34583933	3411682.10290762	4807.16906331536	1218.12327727062	2940	0.554877417428153	-4991	-0.319219261407852	2.57675	0.885749995708466	0	0	89639.171875	0
Braz-2009-87783	2010-01-23 04:32:00	1792429.64809744	3411750.21273105	1255.24375686338	331.324983122482	1800	0.552762186527252	-4988	-0.319219261407852	2.57725	0.884250000119209	0	0	89639.171875	0
Braz-2009-87783	2010-01-23 05:02:00	1793378.64075392	3412269.03609525	152.379145009888	1694.60685754552	4080	0.554877417428153	-5055.25	-0.319219261407852	2.5675	0.875	0	0	90516.359375	0
Braz-2009-87783	2010-01-23 06:10:00	1796560.87105254	3413471.60944936	597.569015051783	233.818587809572	1860	0.464505149767949	-5210	-0.319219261407852	2.5475	0.861749991774559	0	0	94108.21875	0
Braz-2009-87783	2010-01-23 06:41:00	1798159.74858046	3412089.8782942	488.194022352568	1405.50803080612	4560	0.507104281868253	-5215.5	-0.319219261407852	2.5565	0.882999986410141	0	0	94025.09375	0
Braz-2009-87783	2010-01-23 07:57:00	1797002.12925772	3412482.34867084	1438.11392584809	195.018104338382	1380	0.507104281868253	-5221.5	-0.319219261407852	2.5565	0.875249996781349	0	0	93628.0625	0
Braz-2009-87783	2010-01-23 08:20:00	1794099.27509219	3409626.91168513	520.329546781438	313.904646515871	21300	0.555900156497955	-4946.5	-0.319219261407852	2.5845	0.903000012040138	0	0	89556.046875	0
Braz-2009-87783	2010-01-23 14:15:00	1786662.62100004	3401347.74051219	21726.099571711	248.573483314726	2520	0.704545021057129	-4778	-0.319219261407852	2.66425	0.975249990820885	0.000909090909090909	0	79094.3671875	1
Braz-2009-87783	2010-01-23 14:57:00	1786159.14630677	3401757.29894227	11619.4506762574	3863.97572952862	3660	0.593575492501259	-4827	-0.319219261407852	2.6655	0.976249992847443	0.000909090909090909	0	78697.34375	1
Braz-2009-87783	2010-01-23 15:58:00	1783665.62464655	3400080.77883967	181.810140245613	272.717937817173	2340	0.452878008286158	-5058.75	-0.319219261407852	2.68075	0.994749993085861	0.000909090909090909	0	75982.6640625	1
Braz-2009-87783	2010-01-23 16:37:00	1781830.62215851	3399020.90757354	906.078162511634	246.417301360051	3660	0.499881201982498	-5108.5	-0.319219261407852	2.6875	1.005499958992	0.000909090909090909	0	73748.140625	1
Braz-2009-87783	2010-01-23 17:38:00	1783132.69667278	3396784.48433874	51.0342692909158	291.625890052642	2220	0.555966006858008	-5091	-0.319219261407852	2.69	1.00675001740456	0.000909090909090909	0	73665.015625	1
Braz-2009-87783	2010-01-23 18:15:00	1781229.02517075	3397425.90872236	50454.9636904256	4243.7698576737	2160	0.499881201982498	-5133	-0.319219261407852	2.6945	1.01650002598763	0.00136363636363636	0	71910.6484375	1
Braz-2009-87783	2010-01-23 18:51:00	1779934.69754256	3395105.07668717	1915.46643397268	2159.1226947975	1560	0.489064504702886	-5142.5	-0.319219261407852	2.698	1.02075001597404	0.000909090909090909	0	70073.15625	1
Braz-2009-87783	2010-01-23 19:17:00	1779255.18069518	3393656.1677076	2943.37738277325	4781.53309075861	2400	0.525400602817535	-5150.5	-0.319219261407852	2.69925	1.01574999094009	0.000909090909090909	0	68715.8203125	1
Braz-2009-87783	2010-01-23 19:57:00	1780517.01316618	3394549.68575233	2839.58221807205	653.715994698259	2340	0.524829756468534	-5128.75	-0.319219261407852	2.697	1.01950001716614	0.000909090909090909	0	70950.3359375	1
Braz-2009-87783	2010-01-23 20:36:00	1778691.57738849	3393126.82599994	1723.21012824789	603.121523746711	107400	0.525400602817535	-5160	-0.319219261407852	2.69925	1.01574999094009	0.000909090909090909	0	68235.6640625	1
Braz-2009-87783	2010-01-25 02:26:00	1769855.19886258	3355240.32275356	376.412762757036	1340.39823622681	3420	0.483412171403567	-4426	-0.173366233706474	2.90825	1.32925000786781	0.0140909090909091	0	42346.16015625	1
Braz-2009-87783	2010-01-25 03:23:00	1768867.63460023	3358331.97750488	48401.1429647729	1249.23538202615	1020	0.492715670002831	-4523	-0.173366233706474	2.91825	1.3289999961853	0.00909090909090909	0	42843.26171875	1
Braz-2009-87783	2010-01-25 03:40:00	1768465.23473152	3361463.87709233	851.499135961324	66.4749998264325	6180	0.491856001317501	-4649.5	-0.173366233706474	2.932	1.32874998450279	0.00909090909090909	0	44688.97265625	1
Braz-2009-87783	2010-01-25 05:23:00	1770426.34342822	3361999.86215787	1261.93032470102	299.72124920129	5820	0.492715670002831	-4666.5	-0.173366233706474	2.93025	1.32874998450279	0.00909090909090909	0	46463.328125	1
Braz-2009-87783	2010-01-25 07:00:00	1771778.09432553	3358664.93217028	5946.98637360041	2176.71550913815	3420	0.491540451844533	-4483	-0.173366233706474	2.91375	1.33199998736382	0.00909090909090909	0	45966.2265625	1
Braz-2009-87783	2010-01-25 07:57:00	1770022.56062401	3356861.95600741	9905.78224310936	672.896316746525	1620	0.484360128641129	-4446.5	-0.173366233706474	2.91225	1.33000001311302	0.00909090909090909	0	43269.015625	1
Braz-2009-87783	2010-01-25 08:24:00	1767772.30127554	3355466.30328584	10456.0180870903	3115.9249166046	1980	0.48720450202624	-4563.5	-0.173366233706474	2.911	1.33799999952316	0.0172727272727273	0	41033.23046875	1
Braz-2009-87783	2010-01-25 08:57:00	1768683.55333434	3355157.91903864	1291.67627968942	154.370244820681	24000	0.484360128641129	-4532	-0.173366233706474	2.9095	1.33425000309944	0.0179545454545455	0	41458.98046875	1
Braz-2009-87783	2010-01-25 15:37:00	1764740.87234791	3350259.229559	1901.92875541702	6.88147751676728	6120	0.571976142270224	-5048	-0.173366233706474	2.9065	1.32975000143051	0.0179545454545455	0	35603.1328125	1
Braz-2009-87783	2010-01-25 17:19:00	1769195.44765285	3347311.44688753	1353.14948256064	571.623657226591	480	0.619776862008231	-4751	-0.173366233706474	2.8915	1.32375001907349	0.02	0	37767.5625	1
Braz-2009-87783	2010-01-25 17:27:00	1771161.89549596	3347122.45328253	2863.85326081218	324.04575656377	1680	0.557895311942467	-4641.5	-0.173366233706474	2.8865	1.31400001049042	0.02	0	39541.91796875	1
Braz-2009-87783	2010-01-25 17:55:00	1770004.71553545	3345956.82006618	797.005105391695	60.2684242846824	4320	0.610938668251038	-4742	-0.173366233706474	2.8875	1.31975001096725	0.02	0	38193.3125	1
Braz-2009-87783	2010-01-25 19:07:00	1760254.54002545	3341110.97658957	1255.70630028674	45.0725969535059	3780	0.697861015796661	-5617.75	-0.173366233706474	2.9	1.42499995231628	0.0254545454545455	0	27014.3984375	1
Braz-2009-87783	2010-01-25 20:10:00	1774435.50097186	3340727.37532672	4686.22655933569	970.773786524118	2160	0.524182377383113	-4657.5	-0.173366233706474	2.8645	1.29399999976158	0.03	0	40322.0703125	1
Braz-2009-87783	2010-01-25 20:46:00	1774488.78586467	3343109.3553514	611.442353208707	190.991425182952	108000	0.555377231703864	-4637	-0.173366233706474	2.8685	1.28524997830391	0.03	0	41244.921875	1
Braz-2009-87783	2010-01-27 02:46:00	1749869.93787777	3290937.5799748	563.155105139971	4836.45881281482	540	0.302120112710529	-4804	-0.173366233706474	2.509	0.860249996185303	0.0845454545454545	0	8229.927734375	1
Braz-2009-87783	2010-01-27 02:55:00	1751039.44912627	3295094.93640663	191.147924698707	119.874343767857	480	0.312770301103592	-4777.5	-0.173366233706474	2.5255	0.869499981403351	0.0845454545454545	0	8776.5029296875	1
Braz-2009-87783	2010-01-27 03:03:00	1750168.57125692	3297310.7663728	438.735279059052	226.151749805603	2280	0.315798252820969	-4853.5	-0.173366233706474	2.53925	0.885499998927116	0.0845454545454545	0	7559.19287109375	1
Braz-2009-87783	2010-01-27 03:41:00	1753303.87161067	3300078.21018919	278.515195398351	5237.88920875969	3600	0.33477457506316	-4836.5	-0.173366233706474	2.5535	0.909749999642372	0.0845454545454545	0	11198.75390625	1
Braz-2009-87783	2010-01-27 04:41:00	1753914.71557828	3303707.36823083	1056.37474807887	3591.56978448229	4260	0.379828224579493	-4963.75	-0.173366233706474	2.5715	0.939000010490417	0.0811363636363636	0	10751.5966796875	1
Braz-2009-87783	2010-01-27 05:52:00	1749810.63842865	3303066.98019088	14850.8426811938	1674.90881061626	1260	0.449620008468628	-5054	-0.173366233706474	2.569	0.952000007033348	0.0788636363636364	0	6888.45849609375	1
Braz-2009-87783	2010-01-27 06:13:00	1748699.13554121	3304403.38997806	407.045201502272	820.678051694763	1380	0.49455600976944	-5157	-0.173366233706474	2.569	0.964749991893768	0.0618181818181818	0	5782.93701171875	1
Braz-2009-87783	2010-01-27 06:36:00	1753267.23160333	3299970.85922961	4496.73372868321	983.550115634086	3480	0.33477457506316	-4836.5	-0.173366233706474	2.5535	0.909749999642372	0.0845454545454545	0	10205.021484375	1
Braz-2009-87783	2010-01-27 07:34:00	1746493.85216938	3306948.43826217	1137.90270463787	174.946098404119	29880	0.612466335296631	-5372	-0.173366233706474	2.57875	1.02549999952316	0.0618181818181818	0	3460.10595703125	1
Braz-2009-87783	2010-01-27 15:52:00	1747375.68553895	3287472.43486413	7308.82635951364	13.5614580268263	3840	0.321534253656864	-4858.5	-0.173366233706474	2.4895	0.836749985814095	0.0904545454545455	0	6577.8310546875	1
Braz-2009-87783	2010-01-27 16:56:00	1732844.42116935	3286892.99368442	6345.79476066248	1587.76822596681	2220	0.331451797485352	-6042.25	-0.173366233706474	2.45725	0.980499997735023	0.09	0	8216.3583984375	1
Braz-2009-87783	2010-01-27 17:33:00	1734633.66575479	3283534.63247527	18996.7219746483	3950.45906063781	3900	0.324093997478485	-5817.5	-0.173366233706474	2.4535	0.964499995112419	0.0927272727272727	0	5893.52734375	1
Braz-2009-87783	2010-01-27 18:38:00	1730235.45633492	3278795.23852063	489.392162183276	3180.75606483714	4980	0.342000714370183	-5893	-0.173366233706474	2.4275	0.998750001192093	0.103636363636364	0	8657.916015625	1
Braz-2009-87783	2010-01-27 20:01:00	1724043.82354488	3276813.22512275	57.6441541981766	447.817227540045	110220	0.422418797016144	-6143	-0.173366233706474	2.3985	1.03624999523163	0.118181818181818	0	12840.4150390625	1
Braz-2009-87783	2010-01-29 02:38:00	1694304.54381783	3254235.45742862	1948.39276031155	1163.44468252774	2580	0.611154501636823	-7130	0.0271582715213299	1.977	0.829500004649162	0.175454545454545	0	26355.916015625	1
Braz-2009-87783	2010-01-29 03:21:00	1694429.87950109	3254432.99076008	5387.60988284365	2112.07404545798	1440	0.611154501636823	-7132.5	0.0271582715213299	1.977	0.829500004649162	0.175454545454545	0	26355.916015625	1
Braz-2009-87783	2010-01-29 03:45:00	1692238.91115338	3255038.04881141	20442.8557519016	0.195514807146882	2100	0.621849745512009	-7070	0.0271582715213299	1.964	0.811250001192093	0.198181818181818	0	29452.154296875	1
Braz-2009-87783	2010-01-29 04:20:00	1691795.0003776	3255184.71916017	9671.89253418996	11293.1928479001	120	0.650561183691025	-7037.5	0.0271582715213299	1.96075	0.808750003576279	0.214090909090909	0	29452.154296875	1
Braz-2009-87783	2010-01-29 04:22:00	1691487.53291901	3254809.27371679	2672.024982356	118.16420236357	4080	0.650561183691025	-7037.5	0.0271582715213299	1.96075	0.808750003576279	0.214090909090909	0	29452.154296875	1
Braz-2009-87783	2010-01-29 05:30:00	1690781.37980366	3253968.79630165	373.22765064313	92.6826224873184	6120	0.702925915519396	-7064	0.0271582715213299	1.962	0.797250002622604	0.214318181818182	0	29814.240234375	1
Braz-2009-87783	2010-01-29 07:12:00	1690035.0612421	3253380.0412669	826.83145219077	205.390679168146	1440	0.709929217894872	-7089.5	0.0271582715213299	1.9595	0.778499990701675	0.214318181818182	0	30081.146484375	1
Braz-2009-87783	2010-01-29 07:36:00	1688791.36220048	3252955.30915587	22232.5293930576	885.270945075223	3420	0.709929217894872	-7000	0.0271582715213299	1.95225	0.779250010848045	0.222727272727273	0	30811.115234375	1
Braz-2009-87783	2010-01-29 08:33:00	1688365.86416964	3249993.94479165	3984.68385733713	4343.26197998922	1200	0.774226663013299	-7093	0.0271582715213299	1.95675	0.798250019550323	0.189090909090909	0	28760.677734375	1
Braz-2009-87783	2010-01-29 08:53:00	1689548.54544004	3250796.31416061	6368.03507466063	796.54078212741	21660	0.762292061001062	-7174.5	0.0271582715213299	1.96025	0.77750001847744	0.189090909090909	0	28714.1875	1
Braz-2009-87783	2010-01-29 14:54:00	1686562.48332018	3250469.41480134	3515.20738330501	93.2189441102076	2460	0.862866560618083	-6917.75	0.0174957234412432	1.942	0.829250007867813	0.222727272727273	0	30904.09765625	1
Braz-2009-87783	2010-01-29 15:35:00	1687272.47867819	3250951.14355494	1178.5811094413	91.2076536317822	6060	0.798740377649665	-6993	0.0223269974812865	1.94575	0.801499992609024	0.222727272727273	0	30904.09765625	1
Braz-2009-87783	2010-01-29 17:16:00	1685850.57560994	3247006.3050652	28642.5565502353	9147.67170881878	960	0.873634561896324	-6796	0.0223269974812865	1.9445	0.87474998831749	0.200454545454545	0	28900.150390625	1
Braz-2009-87783	2010-01-29 17:32:00	1685700.39495692	3248964.02082803	8985.12071442424	9984.53689760095	6660	0.862866560618083	-6816	0.0174957234412432	1.9415	0.867249980568886	0.214318181818182	0	30267.107421875	1
Braz-2009-87783	2010-01-29 19:23:00	1680399.57407251	3250705.93915021	28.4828154550443	41.4167262309649	5400	0.87730034854677	-6247.5	0.0174957234412432	1.8975	0.884249985218048	0.253636363636364	0	35283.91796875	1
Braz-2009-87783	2010-01-29 20:53:00	1682585.46539229	3248796.64017931	1894.22279517358	137.389743750979	105960	0.939332594474157	-6513	0.0174957234412432	1.92025	0.887500002980232	0.253636363636364	0	32457.017578125	1
Braz-2009-87783	2010-01-31 02:19:00	1664964.34463465	3244543.18444812	25345.7272695315	6877.37848412788	2400	0.515396257862449	-5004	0.0174957234412432	0.894749999999999	-0.0907500013709068	0.320909090909091	0	42862.55859375	1
Braz-2009-87783	2010-01-31 02:59:00	1667518.45502994	3242284.97012576	222.47139481946	289.553026247895	3780	0.554072253406048	-5684.5	0.0174957234412432	0.875999999999999	-0.133000001311302	0.282727272727273	0	38622.2109375	1
Braz-2009-87783	2010-01-31 04:02:00	1667838.74568998	3238965.74746069	1505.36816118423	1007.95499695983	2100	0.607551746070385	-5985	0.0174957234412432	0.90325	-0.144749999046326	0.27	0	36571.7734375	1
Braz-2009-87783	2010-01-31 04:37:00	1667965.43772153	3240472.54703156	701.415651685346	243.960961922156	6000	0.565882109933429	-5840.75	0.0174957234412432	0.895	-0.141750000417233	0.27	0	37938.73046875	1
Braz-2009-87783	2010-01-31 06:17:00	1669831.88594399	3235933.46800349	12354.550622849	16734.878226534	1860	0.639555990695953	-6261.5	0.0174957234412432	0.91575	-0.149750001728535	0.282272727272727	0	33061.39453125	1
Braz-2009-87783	2010-01-31 06:48:00	1670156.37306017	3233206.6756074	44414.5895508949	16518.3667619193	3420	0.66974010070165	-6600	0.0174957234412432	0.939249999999999	-0.117750000208616	0.294545454545455	0	31010.95703125	1
Braz-2009-87783	2010-01-31 07:45:00	1667229.25906028	3233924.76868505	758.718300218637	546.617700509265	3000	0.591832742094994	-6349	0.0174957234412432	0.946999999999999	-0.113250000402331	0.294545454545455	0	33884.34375	1
Braz-2009-87783	2010-01-31 08:35:00	1663628.1960212	3234621.12636811	4399.20114968769	70.2113628513717	23940	0.527843341231346	-5818.5	0.0174957234412432	0.973	-0.094250001013279	0.294545454545455	0	36757.734375	1
Braz-2009-87783	2010-01-31 15:14:00	1661374.97753509	3232734.65797853	2136.44011835033	84.8248019052536	3600	0.8965715944767	-5642	0.0174957234412432	0.9955	-0.0782500021159649	0.294545454545455	0	36850.71484375	1
Braz-2009-87783	2010-01-31 16:14:00	1659618.63471983	3233304.57552678	592.742910531775	188.767357945913	2460	0.906600660747952	-5427.25	0.0174957234412432	1.00175	-0.0734999999403954	0.294545454545455	0	38310.65625	1
Braz-2009-87783	2010-01-31 16:55:00	1661495.22128926	3231981.38064256	21314.2057174626	938.744417732181	5940	0.907217570713588	-5661	0.0174957234412432	1.004	-0.0805000010877848	0.294545454545455	0	36167.234375	1
Braz-2009-87783	2010-01-31 18:34:00	1663739.47281358	3230299.02783037	979.789913974934	762.396291197322	1560	0.880483999848366	-5965.75	0.0174957234412432	0.99625	-0.0735000018030405	0.294545454545455	0	33340.3359375	1
Braz-2009-87783	2010-01-31 19:00:00	1661024.37259138	3229039.91431013	7958.25466960248	1105.92656078385	3960	0.954029127955437	-5788	0.0174957234412432	1.0185	-0.0835000015795231	0.323636363636364	0	34846.76953125	1
Braz-2009-87783	2010-01-31 20:06:00	1659842.70717991	3230256.98350153	175.438234020285	139.814681637949	2100	0.929444645132337	-5626	0.0174957234412432	1.01375	-0.0889999996870756	0.309090909090909	0	36260.21875	1
Braz-2009-87783	2010-01-31 20:41:00	1657433.33938723	3229372.49140194	4620.75387026053	765.497060216182	19740	0.897936920324961	-5532.5	0.0174957234412432	1.03375	-0.0674999989569187	0.323636363636364	0	37036.67578125	1
Braz-2009-87783	2010-02-01 02:10:00	1655862.59440458	3224526.97285787	417.479525791308	1340.0384069671	1140	0.936871603131294	-5727	0.0174957234412432	1.163	0.0287500009872019	0.323636363636364	0	35762.69921875	1
Braz-2009-87783	2010-02-01 02:29:00	1656480.70522615	3224564.35967074	9.31515499601482	4806.29230751156	1260	0.971510688463847	-5778	0.0174957234412432	1.163	0.0257500000298023	0.323636363636364	0	35032.73046875	1
Braz-2009-87783	2010-02-01 02:50:00	1654871.35793487	3223896.4749001	1326.1647724769	168.87072309545	1500	0.91588834921519	-5642	0.0174957234412432	1.1725	0.0405000001192093	0.323636363636364	0	35809.19140625	1
Braz-2009-87783	2010-02-01 03:15:00	1655001.90788284	3226352.63051704	3443.60263110334	6146.42740083555	1980	0.906190673510234	-5540	0.0174957234412432	1.154	0.0297499992884696	0.323636363636364	0	37176.1484375	1
Braz-2009-87783	2010-02-01 03:48:00	1654850.0868473	3221404.72352709	838.897701037968	1589.37239406094	1440	0.936871603131294	-5770	0.0174957234412432	1.1905	0.0619999999180436	0.362727272727273	0	33758.75390625	1
Braz-2009-87783	2010-02-01 04:12:00	1649948.68810121	3222514.78383642	2978.73576380569	4.26025784167259	6060	0.82817135254542	-5477	0.0174957234412432	1.1965	0.0597500000149012	0.373636363636364	0	38775.55859375	1
Braz-2009-87783	2010-02-01 05:53:00	1646923.68405929	3214453.74357312	554.979780729397	6666.69629380157	2580	0.808032765984535	-5594	0.0174957234412432	1.243	0.136749997735023	0.374545454545455	0	34814.15625	1
Braz-2009-87783	2010-02-01 06:36:00	1641528.19539412	3214171.68907736	53940.1438033683	165.135416002708	6000	0.633530338605245	-5257	-0.0998144000768661	1.2495	0.222249995917082	0.414772727272727	0	38464.6015625	1
Braz-2009-87783	2010-02-01 08:16:00	1651579.06169727	3213184.99464229	5414.11091951781	7105.82416626376	2640	0.96445769071579	-6228	-0.0998144000768661	1.2495	0.0747500006109476	0.365681818181818	0	30480.826171875	1
Braz-2009-87783	2010-02-01 09:00:00	1652081.2992012	3216591.33022836	4689.11570398538	136.048169652294	19320	0.96445769071579	-6249.75	-0.0998144000768661	1.2285	0.0692500006407499	0.362727272727273	0	33214.74609375	1
Braz-2009-87783	2010-02-01 14:22:00	1652084.08710239	3211949.86312583	2383.5599536554	347.918930689551	6000	0.96445769071579	-6080	-0.0998144000768661	1.2575	0.0617500012740493	0.361363636363636	0	29797.34765625	1
Braz-2009-87783	2010-02-01 16:02:00	1652085.81346173	3210283.33611093	20975.667880028	5296.74670074186	2520	0.96445769071579	-6015.75	-0.0998144000768661	1.2635	0.0647500017657876	0.352727272727273	0	28430.388671875	1
Braz-2009-87783	2010-02-01 16:44:00	1651792.93635419	3210497.86856759	4087.33595132396	4047.28122456755	4620	0.96445769071579	-6004.5	-0.0998144000768661	1.2635	0.0647500017657876	0.352727272727273	0	29113.869140625	1
Braz-2009-87783	2010-02-01 18:01:00	1651632.66853051	3205551.7047831	335.679647928923	6039.08177860756	5880	0.96445769071579	-5863.5	-0.0998144000768661	1.288	0.0685000009834766	0.345454545454545	0	25696.470703125	1
Braz-2009-87783	2010-02-01 19:39:00	1651410.11983729	3205980.94658116	1705.35627405421	392.871413471663	111060	0.96445769071579	-5894.5	-0.0998144000768661	1.288	0.0685000009834766	0.345454545454545	0	25696.470703125	1
Braz-2009-87783	2010-02-03 02:30:00	1640997.930026	3163430.48941272	13194.596240248	2410.58534090844	NA	0.889641498525937	-5983	-0.0227102544158697	1.45125	0.345250003039837	0.377272727272727	0	8923.955078125	1
Braz-2009-87771	2009-09-21 19:43:00	1269551.74335287	7642589.52697721	254.538591201173	11675.2514167513	1200	0.0741733320885234	-3797	0.0861123353242874	24.77025	0.940999999642372	0	0	3616449.25	0
Braz-2009-87771	2009-09-21 20:03:00	1276813.06912783	7643363.93921823	19223.5540268345	4572.94533000034	6240	0.0761522489289443	-3738.5	0.0861123353242874	24.76	0.87550000846386	0	0	3616248.5	0
Braz-2009-87771	2009-09-21 21:47:00	1279944.39361323	7629931.07371903	5465.15765255741	11770.2545255612	4620	0.0783299170434475	-3778	0.0861123353242874	24.64725	0.726750001311302	0	0	3603171.25	0
Braz-2009-87771	2009-09-21 23:04:00	1270301.88004477	7629607.49406645	9107.76406380961	215.163064986383	29580	0.0770196666320165	-3733.25	0.0861123353242874	24.58925	0.688500002026558	0	0	3603425.25	0
Braz-2009-87771	2009-09-22 07:17:00	1283913.58338657	7595240.96986836	3572.60584879882	3863.66213777996	6000	0.0775881103343434	-3905.25	0.0861123353242874	24.5095	0.795500010251999	0	0	3568077.5	0
Braz-2009-87771	2009-09-22 08:57:00	1287107.47169842	7583694.98836129	940.552172539174	1763.3574573547	31560	0.0785572214259042	-3916.75	0.0861123353242874	24.44475	0.723499998450279	0	0	3557004	0
Braz-2009-87771	2009-09-22 17:43:00	1273209.35485197	7523865.31264209	32739.3348923416	90.1071137748673	5700	0.0822783336043358	-3003.5	0.095869354903698	24.3055	0.779500007629395	0	0	3497412.5	0
Braz-2009-87771	2009-09-22 19:18:00	1273680.77796537	7512453.8546062	21743.3585957812	1411.98068254819	12240	0.0837035831063986	-1347	0.095869354903698	24.25475	0.75475001335144	0	0	3485388.25	0
Braz-2009-87771	2009-09-22 22:42:00	1266288.43731259	7507909.69965732	26754.0616704309	5187.62144771384	33840	0.085177111128966	-247	0.095869354903698	23.885	0.397749997675419	0	0	3481636.25	0
Braz-2009-87771	2009-09-23 08:06:00	1274309.0630411	7479595.77375108	25049.0858166593	5195.58037765175	2520	0.0878790004385842	-3771	0.095869354903698	23.80975	0.550249993801117	0	0	3453372.5	0
Braz-2009-87771	2009-09-23 08:48:00	1277273.35871903	7474755.02261403	1879.54412575825	1718.90029876391	31560	0.0866331662982702	-3799.5	0.095869354903698	23.7935	0.550499990582466	0	0	3448316	0
Braz-2009-87771	2009-09-23 17:34:00	1292166.06446295	7401707.81866624	211.841154010355	161.241906584222	4680	0.0904198884963989	-3980	0.0989105552434921	23.9295	0.860749989748001	0	0	3374935.75	0
Braz-2009-87771	2009-09-23 18:52:00	1297199.20535726	7391715.37316181	17650.25480018	749.21744142722	5940	0.0876144158343474	-3968.5	0.0989105552434921	23.8255	0.836499989032745	0	0	3364816	0
Braz-2009-87771	2009-09-23 20:31:00	1297880.49455534	7379610.11288578	194.933539354563	4714.94163643813	2820	0.0891616246663034	-3966	0.0989105552434921	23.74875	0.780499994754791	0	0	3352795.75	0
Braz-2009-87771	2009-09-23 21:18:00	1300075.93600343	7372673.11232587	952.382463221733	1699.67897319423	37500	0.0897303339507845	-3958.75	0.0989105552434921	23.71425	0.789000004529953	0	0	3345751	0
Braz-2009-87771	2009-09-24 07:43:00	1319547.15304888	7289965.19004093	639.035717286127	392.954011044405	3300	0.0859893336892128	-4053	0.0836161449551582	23.45325	1.03525000810623	0	0	3262362	0
Braz-2009-87771	2009-09-24 08:38:00	1321812.11952123	7279656.15396321	1992.02707579519	383.346822799356	8640	0.0856888750568032	-4066.5	0.0836161449551582	23.5215	1.13850000500679	0	0	3252329	0
Braz-2009-87771	2009-09-24 11:02:00	1331666.30378559	7255918.16207422	206.091532222041	172.816440052556	22920	0.0972804178794225	-4102.75	0.0836161449551582	22.9795	0.697249993681908	0	0	3228177	0
Braz-2009-87771	2009-09-24 17:24:00	1342431.0667591	7209610.4837283	12334.2490236832	2127.22790747941	9600	0.0945691247470677	-4084.5	0.0776301473379135	22.5395	0.570500001311302	0	0	3182044.5	0
Braz-2009-87771	2009-09-24 20:04:00	1326922.31029331	7181137.99452092	8599.05333382457	8638.25743827549	3720	0.0997764163961013	-4197	0.0716441497206688	22.4375	0.774000003933907	0	0	3153260	0
Braz-2009-87771	2009-09-24 21:06:00	1342228.22324783	7186680.00485938	2214.15029415872	9.29805380796929	30900	0.100364249820511	-4191	0.0716441497206688	22.51225	0.548750005662441	0	0	3159056.75	0
Braz-2009-87771	2009-09-25 05:41:00	1332614.59671565	7135466.34319688	19855.3496498604	2152.23203903541	6000	0.101201834777991	-4210.25	0.0716441497206688	22.271	0.598249986767769	0	0	3108174.75	0
Braz-2009-87771	2009-09-25 07:21:00	1340747.30046431	7124653.46866733	1618.27465417883	153.470093400869	3960	0.108157249788443	-4263	0.0716441497206688	22.6735	1.09624999761581	0	0	3097072.25	0
Braz-2009-87771	2009-09-25 08:27:00	1339821.55296902	7118108.45473049	1522.27543778413	1562.2035633944	7800	0.112039109898938	-4230	0.0716441497206688	22.63375	1.09099999070168	0	0	3090084.5	0
Braz-2009-87771	2009-09-25 10:37:00	1342738.91285997	7103592.28580883	26877.882120796	1587.43844023797	23760	0.110686999228266	-4234	0.0716441497206688	22.429	1.01624999940395	0	0	3076050.75	0
Braz-2009-87771	2009-09-25 17:13:00	1350752.62558616	7094562.22827229	670.236672880145	198.80653083228	8940	0.111360111998187	-4257	0.0624293722212315	22.3555	0.796749979257584	0	0	3066972.75	0
Braz-2009-87771	2009-09-25 19:42:00	1358348.35683421	7096190.82055937	309.401371392525	174.671952180538	4200	0.109199499711394	-4244.5	0.0670367609709501	22.54975	0.949500009417534	0	0	3067914.75	0
Braz-2009-87771	2009-09-25 20:52:00	1357785.19275943	7095332.06760157	16776.015978354	1197.39460111664	40680	0.109199499711394	-4251.5	0.0624293722212315	22.59025	0.99625001847744	0	0	3066921	0
Braz-2009-87771	2009-09-26 08:10:00	1360476.77220018	7031418.85684394	120983.458899947	11511.9304708322	8700	0.115619999356568	-4456.75	0.0624293722212315	21.876	0.559000000357628	0	0	3002904.5	0
Braz-2009-87771	2009-09-26 10:35:00	1356206.61645926	7013001.43757766	1992.21551697412	6319.3192017802	31620	0.122364874463528	-4574.5	0.0624293722212315	21.708	0.57600000500679	0	0	2984936	0
Braz-2009-87771	2009-09-26 19:22:00	1367570.18847299	6951037.87602814	147.76842118999	489.381701027745	4860	0.117720188107342	-4492.5	0.0344978794455528	21.24475	0.446750000119209	0	0	2922875.5	0
Braz-2009-87771	2009-09-26 20:43:00	1374913.25063429	6944464.32333289	96228.7171130944	4814.05749168667	35460	0.102116083726287	-4368.5	0.0344978794455528	21.2205	0.425499998033047	0	0	2916862	0
Braz-2009-87771	2009-09-27 06:34:00	1374571.79711683	6887090.19958425	24365.2301338816	28731.1463301032	5160	0.0932528889841504	-4439.75	0.0344978794455528	20.007	-0.183499999344349	0	0	2858862	0
Braz-2009-87771	2009-09-27 08:00:00	1371095.72897514	6880392.27386125	18707.9026875566	2273.40894626123	39300	0.0964068747125566	-4382	0.0344978794455528	20.0615	-0.00974999970640056	0	0	2851867.75	0
Braz-2009-87771	2009-09-27 18:55:00	1387759.39757045	6809395.87626493	5481.6588651899	222.335172461656	5700	0.0999956671148539	-4296.25	0.00450293300673366	19.3995	-0.37049999833107	0	0	2780882.25	0
Braz-2009-87771	2009-09-27 20:30:00	1387476.1095707	6804369.00327471	268.320969004782	259.242861160628	480	0.0997336662063996	-4279	0.00450293300673366	19.28325	-0.473750002682209	0	0	2775882.25	0
Braz-2009-87771	2009-09-27 20:38:00	1387439.1129217	6802576.72343471	1154.51505809539	4557.85260160974	5640	0.0991242213381661	-4282	0.00450293300673366	19.04325	-0.683750003576279	0	0	2774882.25	0
Braz-2009-87771	2009-09-27 22:12:00	1388592.9815077	6798225.258052	13096.8638850795	10297.6917133371	34620	0.0969932211769952	-4282.5	0.00450293300673366	19.195	-0.420249998569489	0	0	2769886.5	0
Braz-2009-87771	2009-09-28 07:49:00	1386166.16990052	6755215.64927414	21489.8955076215	2131.65819243001	38580	0.101122666771213	-3730.25	-0.027050044387579	19.1705	-0.382750004529953	0	0	2726875.5	0
Braz-2009-87771	2009-09-28 18:32:00	1374999.28025181	6692694.38946562	38480.0823149911	7886.90726021087	5880	0.121106999615828	-3121.5	-0.027050044387579	19.159	-0.0990000013262033	0	0	2664862	0
Braz-2009-87771	2009-09-28 20:10:00	1373634.58013803	6676533.40104236	9793.30537161566	122.681372648434	6480	0.11127022239897	-2590	-0.027050044387579	19.2795	0.00649999995948747	0	0	2648863	0
Braz-2009-87771	2009-09-28 21:58:00	1371164.69028947	6660123.24861083	27410.2516674537	6248.54381601031	28080	0.129475750494748	-2116	-0.0350118707865477	19.4105	0.151500001549721	0	0	2631868.25	0
Braz-2009-87771	2009-09-29 05:46:00	1361839.38439929	6623614.68863256	1933.34008704774	6.06990289325241	6600	0.111752999946475	-1761.25	-0.0842404291033745	19.20825	0.470249995589256	0	0	2595905.5	0
Braz-2009-87771	2009-09-29 07:36:00	1357456.66133219	6621156.34869101	26386.246430449	2217.92501718295	11460	0.114030666649342	-957	-0.0842404291033745	19.00775	0.306249998509884	0	0	2592932	0
Braz-2009-87771	2009-09-29 10:47:00	1361752.61220657	6610271.84807512	650.694132620519	109.274504912439	32400	0.102673916767041	-870	-0.0842404291033745	18.958	0.190999999642372	0	0	2581905.5	0
Braz-2009-87771	2009-09-29 19:47:00	1344202.96513894	6589899.38571516	4722.44779618005	223.051656618282	7140	0.119014555381404	-1374	-0.0842404291033745	18.76875	0.262499999254942	0	0	2562075.75	0
Braz-2009-87771	2009-09-29 21:46:00	1341065.80562365	6582071.82619792	43523.9992041897	82.3866893833972	45180	0.124580749620994	-1084	-0.0842404291033745	18.313	-0.0997499991208315	0	0	2554117	0
Braz-2009-87771	2009-09-30 10:19:00	1339697.6543359	6554819.03679857	13365.4787020412	7724.47343453545	2100	0.131154222620858	-897.5	-0.0842404291033745	18.976	0.523999996483326	0	0	2527134.25	0
Braz-2009-87771	2009-09-30 10:54:00	1332940.08935378	6555014.6857188	3062.26280892044	12877.2976385712	30600	0.131921109226015	-1154.5	-0.0842404291033745	18.9685	0.554000005125999	0	0	2527247	0
Braz-2009-87771	2009-09-30 19:24:00	1328400.83368265	6525548.99306241	6375.50621836309	1904.87285468036	1860	0.140315250804027	-1706.5	-0.141411498188972	18.904	0.549999997019768	0	0	2498325.25	0
Braz-2009-87771	2009-09-30 19:55:00	1327458.74447563	6522147.73952544	402.155593442641	2715.27600699928	5820	0.140126917511225	-1826	-0.141411498188972	18.8335	0.504999995231628	0	0	2494345.5	0
Braz-2009-87771	2009-09-30 21:32:00	1324671.63560654	6511268.72707273	219.229230136404	7571.98730787058	32400	0.147722110152245	-1849.75	-0.141411498188972	18.80125	0.599250003695488	0	0	2483409	0
Braz-2009-87771	2009-10-01 06:32:00	1370507.26782898	6468148.11140717	8912.6547255208	329.423431700136	8520	0.117273665964603	-2066.25	-0.125567704439163	18.68	0.740249991416931	0	0	2439869	0
Braz-2009-87771	2009-10-01 08:54:00	1341367.25415676	6438483.10209654	83124.5073227468	473.938747959307	5940	0.114126187749207	-2443	-0.141411498188972	18.4265	0.585749983787537	0	0	2411117.5	0
Braz-2009-87771	2009-10-01 10:33:00	1337899.72851792	6427774.96067485	1472.13955944181	215.146195329426	25800	0.134548222025236	-2722.5	-0.141411498188972	18.1765	0.439249999821186	0	0	2400180.5	0
Braz-2009-87771	2009-10-01 17:43:00	1327729.21198718	6367143.37696191	5709.34876899322	878.708759303397	4440	0.165567914644877	-3186	-0.165446802973747	18.26575	0.917750000953674	0	0	2339377.75	0
Braz-2009-87771	2009-10-01 18:57:00	1332134.94013999	6357351.13281036	2808.97558489875	361.574865764711	2580	0.154134111271964	-3181.25	-0.165446802973747	18.098	0.77649998664856	0	0	2329299	0
Braz-2009-87771	2009-10-01 19:40:00	1331939.82424772	6353889.67311324	8318.00623035722	1227.18352808877	3300	0.141897112131119	-3106.25	-0.165446802973747	18.0295	0.711250007152557	0	0	2326299.5	0
Braz-2009-87771	2009-10-01 20:35:00	1331726.10073134	6346839.29520658	1716.2491955614	201.532909937348	2940	0.137363250056903	-3145.5	-0.165446802973747	17.8895	0.621750012040138	0	0	2319300.75	0
Braz-2009-87771	2009-10-01 21:24:00	1332214.95168085	6341412.44932059	26481.5161539166	2677.07638256236	31980	0.140503311529756	-3383	-0.165446802973747	17.8998333333333	0.691833337148031	0	0	2313302	0
Braz-2009-87771	2009-10-02 06:17:00	1339175.72235392	6310856.82657247	7568.99600847976	4069.1602608392	2700	0.157731223437521	-4010.5	0.102417193353176	17.76075	0.568749994039536	0	0	2283180	0
Braz-2009-87771	2009-10-02 07:02:00	1337507.99962703	6307969.80042383	1980.89329429395	483.035524557008	3120	0.153920126147568	-4058	0.102417193353176	17.7275	0.56700000166893	0	0	2280197.5	0
Braz-2009-87771	2009-10-02 07:54:00	1339621.14253506	6303971.73399547	5666.68142562352	2956.04540148678	3000	0.154137918104728	-4107.5	0.102417193353176	17.6935	0.570249989628792	0	0	2276164.5	0
Braz-2009-87771	2009-10-02 08:44:00	1339656.19706473	6302172.52933402	34.4146554614141	303.1980142609	5220	0.153295223911603	-4149	0.102417193353176	17.66775	0.568499997258186	0	0	2274164.75	0
Braz-2009-87771	2009-10-02 10:11:00	1338050.93927054	6296699.1006042	837.222588111226	3394.9570444419	26880	0.154015890426106	-4252	0.102417193353176	17.5955	0.517000004649162	0	0	2269199	0
Braz-2009-87771	2009-10-02 17:39:00	1349762.59991966	6250765.48348672	5762.95481617036	4037.11156979087	9360	0.192348665247361	-4436.75	0.105907946825027	16.4955	-0.155500002205372	0	0	2223027	0
Braz-2009-87771	2009-10-02 20:15:00	1352112.54484624	6240223.45449214	2154.37577636353	1559.08176247849	3240	0.209851415206989	-4453	0.105907946825027	16.12575	-0.383500002324581	0	0	2212004.25	0
Braz-2009-87771	2009-10-02 21:09:00	1355548.87017542	6240814.38716492	221.486546084118	305.144084588018	37320	0.206244498491287	-4463	0.105907946825027	15.98	-0.574000000953674	0	0	2212962.25	0
Braz-2009-87771	2009-10-03 07:31:00	1366634.18259599	6215091.41788911	151.408371376013	136.50511722911	3540	0.209861111309793	-4513	0.105907946825027	15.66075	-0.843999996781349	0	0	2186884.75	0
Braz-2009-87771	2009-10-03 08:30:00	1365325.00957006	6213076.2906307	25587.278814526	16443.0396411454	8760	0.210147688165307	-4474	0.105907946825027	15.64275	-0.829750001430511	0	0	2184889.5	0
Braz-2009-87771	2009-10-03 10:56:00	1368130.9948058	6201805.22112689	1241.37104031899	664.875853951933	26040	0.188390565104783	-4611	0.105907946825027	15.68525	-0.706750005483627	0	0	2173880.5	0
Braz-2009-87771	2009-10-03 18:10:00	1378257.86150866	6170059.70940833	3901.06309236566	4639.55359005944	5880	0.234984429819243	-4269.5	0.113558158278465	15.4695	-0.84875001013279	0	0	2141861.25	0
Braz-2009-87771	2009-10-03 19:48:00	1379103.46509315	6162221.41306456	14192.0604636269	675.005463125145	4260	0.169366427830287	-4434.5	0.113558158278465	15.4715	-0.819499999284744	0	0	2133862	0
Braz-2009-87771	2009-10-03 20:59:00	1377424.71065296	6156308.49193353	1048.68518563451	4161.03429092559	30540	0.163354571376528	-4416	0.113558158278465	15.4915	-0.748999997973442	0	0	2127861.25	0
Braz-2009-87771	2009-10-04 05:28:00	1387024.55906166	6097574.71881171	375.972188960572	94.2320080271471	4500	0.199223165710767	-4553.75	0.113558158278465	15.35825	-0.538750007748604	0	0	2069884.5	0
Braz-2009-87771	2009-10-04 06:43:00	1389283.23215056	6088464.96848045	5199.72384863902	14771.1251904	1440	0.234072583417098	-4612.5	0.113558158278465	15.41	-0.383249998092651	0	0	2060895.125	0
Braz-2009-87771	2009-10-04 07:07:00	1392843.69191771	6084176.0917135	1070.26978066524	674.441819784312	4380	0.243180114361975	-4576	0.113558158278465	15.386	-0.372000001370907	0	0	2055922.125	0
Braz-2009-87771	2009-10-04 08:20:00	1393968.60406948	6080576.520812	1726.36277983937	1829.12889532802	7920	0.276608892612987	-4569	0.0989170968532562	15.3425	-0.398500010371208	0	0	2052930.125	0
Braz-2009-87771	2009-10-04 10:32:00	1399175.81773775	6071505.13764144	8638.25360146066	230.460753333903	24120	0.288052446312375	-4590	0.0989170968532562	15.15125	-0.543750002980232	0	0	2043977.75	0
Braz-2009-87771	2009-10-04 17:14:00	1397934.61408868	6038872.2051967	2785.77242060537	386.929816788317	180	0.319081418216228	-4623	0.0989170968532562	15.2285	-0.122500002384186	0	0	2010969.125	0
Braz-2009-87771	2009-10-04 17:17:00	1398673.5226433	6039810.77684746	604.849591709027	618.157825384014	7800	0.320678874850273	-4612.25	0.0989170968532562	15.22925	-0.12300000153482	0	0	2011979.625	0
Braz-2009-87771	2009-10-04 19:27:00	1407984.96055009	6034362.75949964	58016.3378197026	6361.82553406104	5940	0.327564167479674	-4600	0.0989170968532562	15.2475	-0.0519999992102385	0	0	2006098.125	0
Braz-2009-87771	2009-10-04 21:06:00	1397236.30033385	6021943.35222072	106526.661827963	25019.8503499214	6360	0.294180376455188	-4762	0.0989170968532562	15.27075	-0.0837500002235174	0	0	1993959.75	0
Braz-2009-87771	2009-10-04 22:52:00	1397680.88327507	6021785.79733332	8339.45634938855	2514.36664089606	28260	0.294760418434938	-4757.25	0.0989170968532562	15.26725	-0.0810000002384186	0	0	1993970	0
Braz-2009-87771	2009-10-05 06:43:00	1404400.68163969	5980672.18603143	20152.5371509431	823.917186012159	5280	0.352354501684507	-4604.5	0.113574042916298	15.0495	-0.284499995410442	0	0	1953059.5	0
Braz-2009-87771	2009-10-05 08:11:00	1407560.77692514	5974937.67439128	2800.68683180259	4353.26598560011	9540	0.382480750481288	-4572	0.113574042916298	14.94575	-0.353500001132488	0	0	1947105.375	0
Braz-2009-87771	2009-10-05 10:50:00	1415822.00325383	5959425.58232821	3112.20487575254	1432.21588487509	29400	0.463027834892273	-4537.25	0.105854675173759	14.93425	-0.228750001639128	0	0	1931251.625	0
Braz-2009-87771	2009-10-05 19:00:00	1449695.941941	5911327.98893589	8645.52439622244	101.176308969502	5640	0.400608251492182	-4499.5	0.105854675173759	15.104	0.157999999821186	0	0	1884267.5	0
Braz-2009-87771	2009-10-05 20:34:00	1455507.1767475	5903795.08943607	2225.99618249594	3279.02395872729	420	0.393191003137165	-4480.5	0.105854675173759	14.79075	-0.0582500007003546	0	0	1877495.75	0
Braz-2009-87771	2009-10-05 20:41:00	1452708.76809887	5903205.22975033	1022.07932058523	265.695214842894	5640	0.401093877851963	-4506.25	0.105854675173759	14.83325	-0.0322499992325902	0	0	1876384.75	0
Braz-2009-87771	2009-10-05 22:15:00	1454468.70772497	5889688.9548194	6831.30429090246	999.189201225002	29100	0.478810749948025	-4514	0.105854675173759	14.91975	0.0155000002123415	0	0	1863468.25	0
Braz-2009-87771	2009-10-06 06:20:00	1456572.00782114	5859308.33244213	2048.27021082307	298.585848058664	6060	0.502267663677534	-4595	0.105854675173759	14.919	0.279249995946884	0	0	1832564.125	0
Braz-2009-87771	2009-10-06 08:01:00	1464383.34525845	5850735.58566708	5002.50774255431	813.12826273358	38100	0.599467997749647	-4611	0.105854675173759	14.58725	-0.037499999627471	0	0	1824867.5	0
Braz-2009-87771	2009-10-06 18:36:00	1470917.6769182	5791337.66064836	19721.2832722322	4674.92651584252	6000	0.502559665176604	-4673.5	0.10546537488699	14.41375	-0.218249995261431	0	0	1765132.5	0
Braz-2009-87771	2009-10-06 20:16:00	1473542.17167343	5780063.71523264	2891.77698950027	1764.57681456769	300	0.460901329914729	-4704.75	0.132786989212036	14.3585	-0.231750000268221	0	0	1754251.75	0
Braz-2009-87771	2009-10-06 20:21:00	1473648.06756878	5780955.32633045	3009.77049081413	1875.06937844125	6120	0.460901329914729	-4700.5	0.132786989212036	14.3585	-0.231750000268221	0	0	1755251.125	0
Braz-2009-87771	2009-10-06 22:03:00	1473654.76415029	5777224.76837943	11041.0350841224	1239.36624420305	28380	0.452290773391724	-4704	0.132786989212036	14.4525	-0.130999997258186	0	0	1751253.875	0
Braz-2009-87771	2009-10-07 05:56:00	1488270.63382056	5729662.03199138	3779.8879883981	597.143178408092	5820	0.497857056558132	-4842	0.113736912608147	14.57475	0.220249999314547	0	0	1704807.625	0
Braz-2009-87771	2009-10-07 07:33:00	1490930.49791452	5717116.09739392	1953.1634614985	4063.83214057139	6900	0.434579667945703	-4768.5	0.113736912608147	14.3825	0.0947500001639128	0	0	1691928.25	0
Braz-2009-87771	2009-10-07 09:28:00	1490965.45855518	5695045.83380518	143692.214460486	2424.88906812049	2520	0.377430223756366	-4839.5	0.113736912608147	14.73575	0.416749998927116	0	0	1669943.5	0
Braz-2009-87771	2009-10-07 10:10:00	1480132.33192449	5693895.56285638	65.9872365703499	1127.38912538774	29400	0.400847911834717	-4833	0.113736912608147	14.9225	0.500749997794628	0	0	1668534.75	0
Braz-2009-87771	2009-10-07 18:20:00	1488681.5657721	5635005.03984124	18186.7043591328	1704.96382805321	46260	0.400977378711104	-4985.5	0.113736912608147	14.7135	0.394500002264977	0	0	1609910.625	0
Braz-2009-87771	2009-10-08 07:11:00	1517015.14789253	5536822.43732091	727.381074047354	539.218161033292	7500	0.563720921675364	-4733	0.0664626732468605	13.64075	-0.252999994903803	0	0	1513287.125	0
Braz-2009-87771	2009-10-08 09:16:00	1524618.25262129	5529559.71409817	32540.0356845773	33.204408638038	4920	0.499377224180434	-4984	0.0664626732468605	13.671	-0.230749998241663	0	0	1506769.125	0
Braz-2009-87771	2009-10-08 10:38:00	1524931.26207329	5524752.36613012	26503.4035455192	2121.55021275748	25560	0.462227500975132	-5058.25	0.0664626732468605	13.58875	-0.266499988734722	0	0	1501778.625	0
Braz-2009-87771	2009-10-08 17:44:00	1541208.83465675	5483124.81700952	7444.76577944501	2815.85491011214	7980	0.417741417884827	-4977	0.000152585504110903	13.48275	-0.166999995708466	0	0	1460964.125	0
Braz-2009-87771	2009-10-08 19:57:00	1542066.80311365	5465627.33374087	10226.5305160722	2513.76812294201	4140	0.520087244609992	-4841	0.000152585504110903	13.85025	0.310999996960163	0	0	1444087.375	0
Braz-2009-87771	2009-10-08 21:06:00	1546953.3659119	5461417.15233156	6256.92479297043	90.5463099900088	35040	0.50311516225338	-4751.75	0.000152585504110903	13.285	-0.187999997287989	0	0	1439491.625	0
Braz-2009-87771	2009-10-09 06:50:00	1558857.95989461	5404808.20323962	3001.4560970691	1216.56053362854	2100	0.356261330346266	-4962.5	0.000152585504110903	13.4535	0.871749997138977	0	0	1384723.125	0
Braz-2009-87771	2009-10-09 07:25:00	1566743.14627569	5400812.61843336	16442.3312929384	2197.13102003649	42060	0.315052777528763	-4904.5	0.000152585504110903	13.468	0.94174998998642	0	0	1381497	0
Braz-2009-87771	2009-10-09 19:06:00	1589314.25079355	5326946.36642625	215.724695344574	0.855752622732732	5880	0.487147497634093	-4951	0.0404376834630966	13.77725	2.13200002908707	0	0	1310437.75	0
Braz-2009-87771	2009-10-09 20:44:00	1585519.45989658	5317841.8523862	829.347238119752	65.4852255370027	2520	0.49727949872613	-4888	0.0381773822009563	13.83725	2.31300008296967	0	0	1301025	0
Braz-2009-87771	2009-10-09 21:26:00	1585302.42639112	5317533.44090753	13053.3511295104	1363.11468456675	32340	0.48357899983724	-4888	0.0381773822009563	13.81775	2.24750000238419	0	0	1301025	0
Braz-2009-87771	2009-10-10 06:25:00	1611485.88687606	5262233.05895281	41766.510737453	6674.24408054125	2760	0.435360124334693	-5543	0.0495198480784893	13.41875	2.28474998474121	0	0	1248909.75	0
Braz-2009-87771	2009-10-10 07:11:00	1607827.59987765	5260647.18301657	17402.9179849633	616.02093178464	3180	0.4062493344148	-5291.5	0.058602012693882	13.2475	2.10150003433228	0	0	1247350.375	0
Braz-2009-87771	2009-10-10 08:04:00	1611131.82815055	5256810.40427639	25203.305709841	628.805789697977	2880	0.404593251645565	-5349	0.058602012693882	13.17175	2.02349999547005	0	0	1243817.875	0
Braz-2009-87771	2009-10-10 08:52:00	1613603.92228298	5250478.03347245	13669.5527368782	1092.92618843539	38400	0.326478663831949	-5328	0.058602012693882	12.8435	1.7067499756813	0	0	1238317	0
Braz-2009-87771	2009-10-10 19:32:00	1615252.71974742	5173684.46864765	12736.7301858751	1463.97448913568	47340	0.311655255655448	-4784.75	0.058602012693882	8.6035	-1.70600000023842	0	0	1162362	0
Braz-2009-87771	2009-10-11 08:41:00	1638623.3071396	5112462.66814804	1169.08963687849	2263.06108322124	6300	0.203910667035315	-4865.5	0.039471510797739	7.7735	-2.20174998044968	0	0	1106393.125	0
Braz-2009-87771	2009-10-11 10:26:00	1636771.39528576	5104080.08567302	5120.88421571711	7415.41145545564	2580	0.192320442861981	-4879	0.039471510797739	7.6925	-2.27075004577637	0	0	1097178	0
Braz-2009-87771	2009-10-11 11:09:00	1633093.8646831	5099673.67055588	67533.3454343761	87.0781199024132	35700	0.18323055240843	-4825.5	0.0195204745978117	7.54725	-2.30174994468689	0	0	1092506.625	0
Braz-2009-87771	2009-10-11 21:04:00	1654183.68423841	5050069.98393176	8008.14985034413	3984.75771662937	30840	0.250476562418044	-4902.75	0.039471510797739	7.4225	-1.91324999928474	0	0	1047639.75	0
Braz-2009-87771	2009-10-12 05:38:00	1669845.66981098	5008028.20666588	0.0116649828211139	10967.5594510381	4200	0.213328082114458	-4831.5	-0.00090393825666979	7.63925	-1.11925002932549	0	0	1010274.375	0
Braz-2009-87771	2009-10-12 06:48:00	1670975.04177067	5001967.54280429	3091.53685466367	2488.40206570321	1620	0.223491332597203	-4789	-0.00090393825666979	7.683	-0.979750007390976	0	0	1004680.875	0
Braz-2009-87771	2009-10-12 07:15:00	1672365.56590001	4998728.58541545	8353.54710683169	15436.6415583167	4560	0.224574936553836	-4874	-0.00090393825666979	7.71075	-0.884749993681908	0	0	1002245.4375	0
Braz-2009-87771	2009-10-12 08:31:00	1673445.21278558	4991985.89721238	1120.91644299876	2003.98885021432	5940	0.238656832526127	-5002	-0.00090393825666979	7.77325	-0.73649999499321	0	0	995693.9375	0
Braz-2009-87771	2009-10-12 10:10:00	1666615.69183087	4992085.14198745	5745.23837913916	8866.98808830224	2220	0.232219915837049	-4875	-0.00090393825666979	7.7755	-0.724749997258186	0	0	994018	0
Braz-2009-87771	2009-10-12 10:47:00	1679263.2814286	4977016.50494635	791.856870728845	2672.8138515425	23940	0.261132442288929	-4861.75	-0.00090393825666979	8.00775	-0.441249996423721	0	0	982392.9375	0
Braz-2009-87771	2009-10-12 17:26:00	1686417.36279504	4931309.14918562	997.422835118225	1791.94813776168	7500	0.271529339253902	-4859.75	-0.00090393825666979	7.84325	-0.0587499998509884	0	0	940073.75	0
Braz-2009-87771	2009-10-12 19:31:00	1693068.10616055	4917163.88433876	779.489778461415	502.760505578252	4680	0.235596441560321	-4861.75	0.0488006435334682	7.578	0.0235000001266599	0	0	928272.25	0
Braz-2009-87771	2009-10-12 20:49:00	1698060.41320529	4910340.09149784	1439.52715124657	260.156065307796	1320	0.228193667199877	-4903	0.0488006435334682	7.44675	-0.0139999997336417	0	0	922982.875	0
Braz-2009-87771	2009-10-12 21:11:00	1697655.81865594	4908230.42953784	22.3961755007052	4.09806914110085	6480	0.230162832885981	-4913	0.0488006435334682	7.39075	-0.181749999523163	0	0	921067.6875	0
Braz-2009-87771	2009-10-12 22:59:00	1701595.80176117	4896879.87825319	15802.9872721854	323.667946938815	22560	0.210814418892066	-4892.5	-0.0361480079591274	6.993	-0.444499991834164	0	0	911716	0
Braz-2009-87771	2009-10-13 05:15:00	1706700.03642174	4858675.94021081	659.165027401291	169.807377991177	5040	0.186040190048516	-4653	-0.0361480079591274	6.8185	-0.154750000685453	0	0	877041.875	0
Braz-2009-87771	2009-10-13 06:39:00	1711969.24738186	4845879.78743041	2389.4038707377	2332.47572039684	5880	0.206767110360993	-4884.25	-0.0361480079591274	6.9015	-0.0369999990798533	0	0	866306.8125	0
Braz-2009-87771	2009-10-13 08:17:00	1713291.3339406	4832932.52211557	28645.2456506933	7223.54180956082	5340	0.226653749744097	-4927.5	-0.0361480079591274	6.86925	0.0274999998509884	0	0	854670.375	0
Braz-2009-87771	2009-10-13 09:46:00	1713819.94909593	4828675.23567127	517.817617703746	9.34528376124865	27060	0.237072750926018	-4900	-0.0361480079591274	6.858	0.0687500014901161	0	0	850894.875	0
Braz-2009-87771	2009-10-13 17:17:00	1718299.52052188	4814280.79481073	5172.18085709245	4365.90215635798	6660	0.292043499648571	-4965.5	-0.0361480079591274	6.8875	0.225999999791384	0	0	838451.875	0
Braz-2009-87771	2009-10-13 19:08:00	1719883.76677574	4804498.23773867	14526.9635909099	6323.28346438029	6000	0.287524585922559	-4912	-0.0361480079591274	6.88	0.267249993979931	0	0	830346	0
Braz-2009-87771	2009-10-13 20:48:00	1720212.07947234	4802123.40629808	61265.5789495102	3174.07724645414	35100	0.314329837759336	-4836.25	-0.0361480079591274	6.8615	0.238500002771616	0	0	827532.4375	0
Braz-2009-87771	2009-10-14 06:33:00	1734131.53220304	4763471.47217052	1502.61061930745	162.912021446947	5520	0.193662166595459	-4387.5	-0.154096618294716	6.1305	-0.290500000119209	0	0	797204.9375	0
Braz-2009-87771	2009-10-14 08:05:00	1743581.12633144	4753297.95918007	3797.13312470116	2681.30945176317	4860	0.209063442216979	-4665.5	-0.132503286004066	5.96525	-0.339999996125698	0	0	790921.1875	0
Braz-2009-87771	2009-10-14 09:26:00	1746367.82715666	4747045.75198958	14905.9320262447	275.766317316543	2160	0.218008556299739	-4883.75	-0.132503286004066	5.89575	-0.359249994158745	0	0	786605.625	0
Braz-2009-87771	2009-10-14 10:02:00	1746720.53555191	4743384.88928212	50824.4152953779	2772.33347529017	3780	0.226028833538294	-4948	-0.132503286004066	5.83775	-0.360749997198582	0	0	782941.3125	0
Braz-2009-87771	2009-10-14 11:05:00	1752042.58168679	4737054.85113472	47955.8578980654	3845.41706638357	27540	0.231100334475438	-4965	-0.132503286004066	5.684	-0.346499994397163	0	0	779488.3125	0
Braz-2009-87771	2009-10-14 18:44:00	1758372.79020525	4730617.35103541	18196.5996673451	150.99874257809	6000	0.235631667077541	-4853	-0.132503286004066	5.634	-0.235999993979931	0	0	776937.375	0
Braz-2009-87771	2009-10-14 20:24:00	1764101.54803127	4722558.29909396	6485.23729221462	4213.20518184444	6120	0.240464887685246	-4817.5	-0.132503286004066	5.77325	0.00325000006705523	0	0	771821.8125	0
Braz-2009-87771	2009-10-14 22:06:00	1762788.25285827	4713453.87846169	659.454840109773	6558.72615240628	28740	0.239355444908142	-4710.5	-0.132503286004066	5.54975	-0.288999997079372	0	0	762370.125	0
Braz-2009-87771	2009-10-15 06:05:00	1762417.52853418	4703914.48677021	2878.23382871227	5198.4575876001	540	0.250449837495883	-4687.5	-0.132503286004066	6.8295	0.886999994516373	0	0	754271	0
Braz-2009-87771	2009-10-15 06:14:00	1766747.45496756	4702516.53652975	4.40589110103852	348.344903550305	6000	0.257934502015511	-4715	-0.132503286004066	6.88	0.968750014901161	0	0	755136.6875	0
Braz-2009-87771	2009-10-15 07:54:00	1766298.72254022	4701917.85503438	5572.8877775071	2655.9929604044	44280	0.257934502015511	-4714.5	-0.132503286004066	6.92675	1.01250000298023	0	0	754240.4375	0
Braz-2009-87771	2009-10-15 20:12:00	1775455.02419666	4671852.04439451	10179.7748939997	4213.08145339021	10080	0.259869919468959	-4727	-0.132503286004066	6.557	1.03500002622604	0	0	731661.875	0
Braz-2009-87771	2009-10-15 23:00:00	1781906.13342314	4659980.25588658	2056.08972226907	1959.45722382712	24300	0.276144940406084	-4835.5	-0.132503286004066	6.4455	1.1572499871254	0	0	723969.1875	0
Braz-2009-87771	2009-10-16 05:45:00	1783442.51058306	4651509.20202145	14809.3954333288	1630.45311009718	1140	0.27303708344698	-4869.5	-0.214712485671043	6.44225	1.19500002264977	0	0	717952.3125	0
Braz-2009-87771	2009-10-16 06:04:00	1782606.19772126	4652392.13734444	1861.38999796316	4402.81855694649	5880	0.274468335840437	-4864	-0.214712485671043	6.4575	1.21349999308586	0	0	717463	0
Braz-2009-87771	2009-10-16 07:42:00	1785150.23617046	4641718.81416504	5316.44980492999	1836.37904322426	9780	0.27219991137584	-4891.75	-0.214712485671043	6.39425	1.17624998092651	0	0	709747.5625	0
Braz-2009-87771	2009-10-16 10:25:00	1779551.08934411	4626240.06468846	2258.73249574098	1203.35211305793	32940	0.292911164462566	-4815	-0.214712485671043	7.25116666666667	2.34533329804738	0	0	693387.625	0
Braz-2009-87771	2009-10-16 19:34:00	1788804.40186343	4570663.9149918	81.2805982032435	7.01572564437795	1620	0.251371372491121	-4696.25	-0.158127471804619	7.55325	2.88400000333786	0	0	651275.75	0
Braz-2009-87771	2009-10-16 20:01:00	1791134.58100187	4568849.11196354	8014.3906031519	1598.06005388973	4320	0.255591247230768	-4691	-0.158127471804619	7.50675	2.75375002622604	0	0	650703.5625	0
Braz-2009-87771	2009-10-16 21:13:00	1791838.08543333	4570200.51810263	54521.1627440143	807.995115780695	1860	0.252083498053253	-4680.5	-0.158127471804619	7.3745	2.74225002527237	0	0	652089.25	0
Braz-2009-87771	2009-10-16 21:44:00	1792134.23598015	4569434.11395825	1012.04993102806	1171.16230316188	3120	0.252083498053253	-4686.5	-0.158127471804619	7.3385	2.67049998044968	0	0	651255.375	0
Braz-2009-87771	2009-10-16 22:36:00	1798738.46870322	4562322.73402024	1691.90067739171	1423.41364171323	1920	0.266278558307224	-4586.25	-0.158127471804619	7.15425	2.40675002336502	0	0	649350	0
Braz-2009-87771	2009-10-16 23:08:00	1800059.18013032	4558872.18673929	6301.75252077426	736.263892868501	22320	0.272655420005322	-4558.5	-0.158127471804619	7.12	2.40599995851517	0	0	647425.9375	0
Braz-2009-87771	2009-10-17 05:20:00	1811654.86266629	4518154.63545991	7753.60524506938	2540.09517397456	7920	0.238745442695088	-4720	-0.109636135399342	5.1845	0.847249999642372	0	0	620196.6875	0
Braz-2009-87771	2009-10-17 07:32:00	1814595.41518878	4505904.75971158	11215.0208246023	7966.65513729975	47820	0.231897834688425	-4492	-0.109636135399342	5.2535	1.0075000077486	0	0	611940.0625	0
Braz-2009-87771	2009-10-17 20:49:00	1834531.73592181	4463463.64099572	5794.87678482687	64.7905118755294	2340	0.238531311973929	-4476	-0.0713232532143593	5.6165	1.70500001311302	0	0	589217.5	0
Braz-2009-87771	2009-10-17 21:28:00	1833429.46495785	4459289.17619207	3330.07257832526	928.517097734276	4500	0.235333583007256	-4433.5	-0.0713232532143593	6.04	2.23000001907349	0	0	584633.25	0
Braz-2009-87771	2009-10-17 22:43:00	1839852.5735284	4452910.75407477	175.374914098953	2219.39825380159	30840	0.222225000460943	-4487	-0.0713232532143593	5.847	2.04699999094009	0	0	583569.625	0
Braz-2009-87771	2009-10-18 07:17:00	1837823.508068	4419466.02287915	13029.5118437411	2816.75499296199	41520	0.242716776000129	-4531.5	-0.0713232532143593	5.53525	1.85774999856949	0	0	556722.5625	0
Braz-2009-87771	2009-10-18 18:49:00	1849561.37778769	4376542.63696885	13508.2214747966	2789.86972491228	5820	0.525428334871928	-4791.75	0.0211920235306025	3.907	0.506500005722046	0	0	532872.875	0
Braz-2009-87771	2009-10-18 20:26:00	1859322.26946832	4374162.10673077	35.7124827083756	11226.8556008036	2880	0.446517335871855	-4716.5	0.0211920235306025	3.92675	0.468249998986721	0	0	537761.125	0
Braz-2009-87771	2009-10-18 21:14:00	1846329.95286646	4355195.64055452	10970.1933471539	7684.36089748621	32280	0.637676830093066	-4606.5	0.0211920235306025	3.73	0.32575000077486	0	0	515159.71875	0
Braz-2009-87771	2009-10-19 06:12:00	1870414.62911172	4305215.80356526	620.338221576759	2715.8737791862	11640	0.960566653145684	-4675	-0.00106364698149264	3.55125	0.538999989628792	0	0	500076.28125	0
Braz-2009-87771	2009-10-19 09:26:00	1853348.96967684	4305119.73451638	13550.8436681669	1954.23342659843	5640	0.81672610839208	-4466.5	0.0211920235306025	3.803	0.760749995708466	0	0	486865.34375	0
Braz-2009-87771	2009-10-19 11:00:00	1845411.16265121	4306719.55740066	1955.44623425757	152.714983910377	24600	0.889970011181302	-4700.5	0.0211920235306025	3.61825	0.578999996185303	0	0	482025.125	0
Braz-2009-87771	2009-10-19 17:50:00	1854830.02931515	4268988.60652524	64200.9028449549	2793.36172540535	5580	1.54950977696313	-4410	0.0447693690657616	3.474	0.872500002384186	0	0	465404.25	0
Braz-2009-87771	2009-10-19 19:23:00	1856825.18715541	4261988.79728266	5972.05103541353	387.78541160513	2100	1.51695886254311	-4469.5	0.0447693690657616	3.58	1.08949998021126	0	0	462727.65625	0
Braz-2009-87771	2009-10-19 19:58:00	1849913.81618433	4258411.74735796	104.39000059695	4005.73127388934	4080	1.60075400769711	-4737.5	0.0789494551718235	3.38825	0.842999994754791	0	0	454739.4375	0
Braz-2009-87771	2009-10-19 21:06:00	1851918.21238504	4253175.0740421	20385.959933197	51.0811808829557	31200	1.48575093597174	-4792.5	0.0447693690657616	3.41	0.730000004172325	0	0	453280.84375	0
Braz-2009-87771	2009-10-20 05:46:00	1857743.47641799	4206286.66127322	8684.53126756105	3562.31838413447	4200	1.44757067163785	-2794.75	0.0447693690657616	2.7785	0.33500000089407	0	0	429536.34375	0
Braz-2009-87771	2009-10-20 06:56:00	1847617.14823369	4206192.62600961	1897.87161637261	9654.779582338	7740	1.31300942103068	-3133	0.0447693690657616	2.6765	0.31275000423193	0	0	421504.75	0
Braz-2009-87771	2009-10-20 09:05:00	1844613.87593003	4195581.28662743	34491.8964509726	2111.41520761595	1140	1.0270508180062	-3062.5	0.0447693690657616	2.6775	0.275499999523163	0	0	413140.21875	0
Braz-2009-87771	2009-10-20 09:24:00	1849921.79594338	4191204.79775302	1279.95268859359	300.917004607004	4740	1.11055442194144	-3031.5	0.0447693690657616	2.69125	0.246500000357628	0	0	413664.1875	0
Braz-2009-87771	2009-10-20 10:43:00	1852780.74611383	4183595.82491267	8457.32374518513	5424.85755736266	25800	1.00671242177486	-3082.5	0.0447693690657616	2.76575	0.306000001728535	0	0	411305.15625	0
Braz-2009-87771	2009-10-20 17:53:00	1831669.107384	4127020.60263344	31526.3932314238	473.519021317534	6180	0.335014333327611	-2898	0.0974650681018829	2.73525	0.389250002801418	0	0	358150.15625	0
Braz-2009-87771	2009-10-20 19:36:00	1831293.82344788	4114871.12225623	106.580532767905	3036.0423440535	4620	0.296254667970869	-2807.5	0.0974650681018829	3.228	0.87049999833107	0	0	350356.375	0
Braz-2009-87771	2009-10-20 20:53:00	1829178.67523537	4103668.01518981	1385.42741550646	181.924014839702	30660	0.286847829818726	-2397	0.0974650681018829	3.4545	1.12799999117851	0	0	341077.46875	0
Braz-2009-87771	2009-10-21 05:24:00	1843432.38137916	4026161.65470682	1593.85062656069	714.812516710225	4680	1.18604346116384	-4160	0.161289006471634	2.529	0.597500011324883	0	0	307752.46875	0
Braz-2009-87771	2009-10-21 06:42:00	1854102.79932497	4011990.40203099	3495.12170961681	1381.91120123243	14280	1.37909800356085	-4169	0.161289006471634	2.4605	0.79025000333786	0	0	307195	0
Braz-2009-87771	2009-10-21 10:40:00	1838203.81403648	3991119.84307958	7096.24343279815	6523.21207189832	24360	1.19398969113827	-4898.25	0.161289006471634	2.02175	0.526000007987022	0	0	281841.90625	0
Braz-2009-87771	2009-10-21 17:26:00	1832416.79017059	3950553.7746213	17785.1461624765	115.017065642063	11760	0.285967111587524	-4770.5	0.161289006471634	1.7325	0.596999987959862	0	0	254029.375	0
Braz-2009-87771	2009-10-21 20:42:00	1806014.64423583	3930121.24052613	32814.5910188913	24998.9108902267	5880	0.528717233075036	-4675.5	0.21012170612812	1.9785	0.945500016212463	0	0	219834.109375	0
Braz-2009-87771	2009-10-21 22:20:00	1821464.32919934	3920594.32434565	2109.4057171566	7832.32057826054	1680	0.638267232312096	-4499.5	0.21012170612812	2.222	1.35000002384186	0	0	227977.859375	0
Braz-2009-87771	2009-10-21 22:48:00	1825856.21706074	3915413.29105724	8530.06491784291	2787.14677918231	35340	0.601701326668262	-4011.5	0.21012170612812	1.96225	1.05549997091293	0	0	228276.625	0
Braz-2009-87771	2009-10-22 08:37:00	1824531.84235582	3900171.94761268	2312.03841419135	371.814990724405	5880	0.626948449346754	-4017	0.197805032134056	1.8625	1.04899996519089	0	0	220172.375	0
Braz-2009-87771	2009-10-22 10:15:00	1821875.43652546	3886502.37603934	3789.3120404422	2680.88153004702	25440	0.525977243979772	-4098.5	0.197805032134056	2.24675	1.5322499871254	0	0	211678.296875	0
Braz-2009-87771	2009-10-22 17:19:00	1793578.28620816	3834418.09900714	15821.1635880535	679.367610353505	11340	1.02829432818625	-4701.75	0.21012170612812	2.214	1.77025002241135	0	0	163060.4375	0
Braz-2009-87771	2009-10-22 20:28:00	1784007.37310441	3827864.42023562	2739.51454041699	220.052390286241	6180	0.3957221681873	-4742.25	0.230362415313721	1.85925	1.53850001096725	0	0	151468.46875	0
Braz-2009-87771	2009-10-22 22:11:00	1780036.49202733	3818024.62418386	12344.351146094	1837.21205923192	960	0.259997556606929	-4702	0.230362415313721	1.40375	1.01949998736382	0	0	143881.21875	0
Braz-2009-87771	2009-10-22 22:27:00	1780425.29467053	3815547.22932488	40.5186174177873	3181.95613887549	28500	0.302861315198243	-4693.5	0.230362415313721	1.3935	1.02175003290176	0	0	144096.5625	0
Braz-2009-87771	2009-10-23 06:22:00	1768667.99571036	3775471.04684639	234.641541698975	3163.12454558005	6120	0.227343927536692	-4540.25	0.230362415313721	1.27025	0.829750001430511	0	0	119700.546875	0
Braz-2009-87771	2009-10-23 08:04:00	1761129.93269674	3777431.48333687	961.163181056728	855.418024315042	5940	0.228618700802326	-4528	0.230362415313721	1.2925	0.933249995112419	0	0	112458.5390625	0
Braz-2009-87771	2009-10-23 09:43:00	1759989.18118951	3769020.22276578	758.903441272323	812.113858298014	720	0.237349887688955	-4628	0.230362415313721	1.2255	0.821000009775162	0	0	108915.46875	0
Braz-2009-87771	2009-10-23 09:55:00	1760714.78240042	3767509.43627429	1586.88079240322	6709.69749108747	26640	0.243177188560367	-4636.5	0.230362415313721	1.25225	0.859750002622604	0	0	109536.6484375	0
Braz-2009-87771	2009-10-23 17:19:00	1751724.86824925	3737873.29162586	2139.87097542266	751.66589002373	3900	0.243177188560367	-4466.5	0.230362415313721	0.89725	0.70074999332428	0	0	91304.3359375	0
Braz-2009-87771	2009-10-23 18:24:00	1753120.65449848	3734037.24257143	3741.40360700338	309.530977052311	1260	0.243177188560367	-4433.5	0.230362415313721	0.914	0.736000001430511	0	0	91130.140625	0
Braz-2009-87771	2009-10-23 18:45:00	1755803.77860172	3730885.60928761	22031.783492297	176.473464177439	5460	0.243177188560367	-4381.5	0.230362415313721	0.8985	0.70550000667572	0	0	93276.296875	0
Braz-2009-87771	2009-10-23 20:16:00	1752423.02514079	3732350.64208125	3660.48691179804	1965.40019718179	6120	0.243177188560367	-4493.5	0.230362415313721	0.902999999999999	0.723000004887581	0	0	90622.9140625	0
Braz-2009-87771	2009-10-23 21:58:00	1752103.38011306	3731025.84304654	109.835637272797	426.057467021621	240	0.216831336418788	-4573.25	0.230362415313721	0.75025	0.521999999880791	0	0	89404.1015625	0
Braz-2009-87771	2009-10-23 22:02:00	1753036.98148899	3729806.57643284	3099.17673333686	336.033808731947	28320	0.214099504053593	-4561	0.230362415313721	0.71775	0.485749989748001	0	0	90121.390625	0
Braz-2009-87771	2009-10-24 05:54:00	1745339.8454575	3686906.94159105	1839.06535756961	280.266240426061	5820	0.212131835520267	-4855.5	0.238276287913322	0.537249999999999	0.234250001609325	0	0	72562.203125	0
Braz-2009-87771	2009-10-24 07:31:00	1740630.11929745	3673044.98619135	187.660572620644	4507.87404392718	1200	0.18444399908185	-5462.25	0.238276287913322	0.520499999999999	0.160499997437	0	0	64211.26171875	0
Braz-2009-87771	2009-10-24 07:51:00	1739833.5064156	3671033.80936272	33569.5488621214	3467.89871665292	5460	0.18308254534548	-5513.5	0.238276287913322	0.499	0.146250002086163	0	0	62741.6875	0
Braz-2009-87771	2009-10-24 09:22:00	1746174.95724621	3658970.85786788	10341.4957588958	1555.24322717144	600	0.187705000241598	-5553	0.238276287913322	0.944499999999999	0.583000004291534	0	0	64937.80078125	0
Braz-2009-87771	2009-10-24 09:32:00	1743233.45906608	3658547.56890758	5268.10920917014	399.481641560113	5340	0.185665084669987	-5606	0.238276287913322	0.86025	0.538749992847443	0	0	62104.21875	0
Braz-2009-87771	2009-10-24 11:01:00	1743705.242089	3650713.30331389	32871.4688181566	1048.9864083954	660	0.1832495033741	-5626	0.238276287913322	1.02725	0.732749998569489	0	0	60421.30078125	0
Braz-2009-87771	2009-10-24 11:12:00	1743506.89273313	3649825.25195051	3426.95684051987	1434.02553785531	30540	0.1832495033741	-5631.5	0.238276287913322	1.0515	0.759999990463257	0	0	60092.87109375	0
Braz-2009-87771	2009-10-24 19:41:00	1742486.42087833	3638173.66473804	14594.2972691356	693.660453493631	1380	0.1832495033741	-6188	0.238276287913322	0.99325	0.774250000715256	0	0	55207.1796875	0
Braz-2009-87771	2009-10-24 20:04:00	1739913.41758245	3635156.83271253	3067.3257516417	297.743960974924	5940	0.1832495033741	-6485	0.238276287913322	0.78425	0.599750012159348	0	0	51388.3046875	0
Braz-2009-87771	2009-10-24 21:43:00	1738714.8491944	3633385.57944482	15126.2603308725	327.292342860346	29640	0.1832495033741	-6639	0.238276287913322	0.348749999999999	0.302000001072884	0	0	49786.9140625	0
Braz-2009-87771	2009-10-25 05:57:00	1738830.96213708	3620918.16596101	164.289675653664	8138.02410766588	6060	0.1832495033741	-7061	0.238276287913322	0.32025	0.316000007092953	0	0	45880.546875	0
Braz-2009-87771	2009-10-25 07:38:00	1740244.21783765	3617886.00094133	516.151133045558	7100.40851211797	4920	0.1832495033741	-7369.5	0.219065517187119	0.31725	0.321749992668629	0	0	46071.5234375	0
Braz-2009-87771	2009-10-25 09:00:00	1739846.1905916	3614807.7486772	590.055076573879	2117.27917773708	300	0.1832495033741	-7579.5	0.219065517187119	0.3	0.322000004351139	0	0	45488.640625	0
Braz-2009-87771	2009-10-25 09:05:00	1740169.04948967	3614118.21210633	8137.10258141494	198.267552505851	5640	0.1832495033741	-7478	0.219065517187119	0.30725	0.335249997675419	0	0	45318.21484375	0
Braz-2009-87771	2009-10-25 10:39:00	1740525.55060626	3615076.56383034	8326.68149053768	1494.69257364018	33180	0.1832495033741	-7489	0.219065517187119	0.32325	0.339500002563	0	0	46474.01171875	0
Braz-2009-87771	2009-10-25 19:52:00	1747689.94472527	3603893.1546743	471.30150091423	219.330601205919	6120	0.194072999060154	-7013.25	0.211040139198303	0.48825	0.495250009000301	0	0	51496.8984375	0
Braz-2009-87771	2009-10-25 21:34:00	1747783.32859866	3602678.92994096	1584.97064219946	558.623859986927	29580	0.206560000777245	-7137	0.211040139198303	0.353499999999999	0.37899999320507	0	0	51326.47265625	0
Braz-2009-87771	2009-10-26 05:47:00	1760453.77237236	3589288.02321314	5356.64269728148	1009.64105437399	3420	0.213016812689602	-5849	0.211040139198303	0.3115	0.368000000715256	0	0	61750.296875	0
Braz-2009-87771	2009-10-26 06:44:00	1761948.35058648	3585973.53263327	1859.49319977183	1232.50066817854	2580	0.215598109695646	-5917.25	0.211040139198303	0.2395	0.320500001311302	0	0	62224.3828125	0
Braz-2009-87771	2009-10-26 07:27:00	1763444.06376134	3582894.47130898	194.57742984053	567.431558024529	4500	0.221530445747905	-5968.25	0.211040139198303	0.171749999999999	0.255750004202127	0	0	63683.83984375	0
Braz-2009-87771	2009-10-26 08:42:00	1759405.13846747	3580346.63996028	5105.27740029927	523.81483110292	5940	0.214903832723697	-6450	0.211040139198303	0.162999999999999	0.301499992609024	0	0	59231.078125	0
Braz-2009-87771	2009-10-26 10:21:00	1765936.17709499	3569871.00957843	898.211514726327	119.986348066755	240	0.214046170314153	-6013.5	0.211040139198303	0.10725	0.277999997138977	0	0	63439.0234375	0
Braz-2009-87771	2009-10-26 10:25:00	1766505.38022697	3569573.88799876	4710.18064532733	3533.78438145881	30480	0.213895781172646	-5979	0.211040139198303	0.0960000000000001	0.278750009834766	0	0	64424.390625	0
Braz-2009-87771	2009-10-26 18:53:00	1755989.00402828	3533979.99397541	297.004820440674	2148.35959167079	2700	0.20334966480732	-6597	0.211040139198303	-0.141500000000001	0.280250005424023	0.00181818181818182	0	49905.2890625	1
Braz-2009-87771	2009-10-26 19:38:00	1753817.5882996	3528954.04175055	249.9793243174	8089.76109721338	3240	0.20509466694461	-6844	0.211040139198303	-0.2885	0.207750000059605	0.00181818181818182	0	47752.3046875	1
Braz-2009-87771	2009-10-26 20:32:00	1751374.59183313	3523894.0992305	4645.69812909946	23208.3667516194	32400	0.211213124915957	-7236	0.211040139198303	-0.28075	0.279500000178814	0.00318181818181818	0	45599.32421875	1
Braz-2009-87771	2009-10-27 05:32:00	1734041.75743597	3480000.86564528	1340.22335558274	3720.24364210977	2760	0.405221335589886	-6888	0.153631195425987	0.0484999999999989	0.741499990224838	0.0254545454545455	0	28961.20703125	1
Braz-2009-87771	2009-10-27 06:18:00	1728908.60333519	3479713.21457967	1289.35944949321	1295.35564406458	3540	0.547314551141527	-5502.5	0.153631195425987	-0.0525000000000002	0.682750001549721	0.0445454545454545	0	23970.169921875	1
Braz-2009-87771	2009-10-27 07:17:00	1727221.39332475	3477628.40511191	3918.43908653708	4717.11650178812	3840	0.547314551141527	-5227	0.153631195425987	-0.0952500000000001	0.659999996423721	0.0445454545454545	0	22093.453125	1
Braz-2009-87771	2009-10-27 08:21:00	1724279.58809418	3469283.13788894	7110.70121980699	1135.76630926908	5820	0.858653883139292	-5047	0.153631195425987	-0.174500000000001	0.619499981403351	0.0663636363636364	0	19950.08984375	1
Braz-2009-87771	2009-10-27 09:58:00	1722084.47079673	3463318.16262201	6214.73288614987	222.957506696654	30600	0.690290000289679	-6531.5	0.153631195425987	-0.261500000000001	0.571000009775162	0.085	0	18642.462890625	1
Braz-2009-87771	2009-10-27 18:28:00	1731044.01805032	3417285.1141343	1165.05919077496	220.974961534986	3780	0.406614251434803	-7072	0.153631195425987	-0.156000000000001	0.764499992132187	0.0609090909090909	0	30666.669921875	1
Braz-2009-87771	2009-10-27 19:31:00	1730997.52642742	3418729.11385984	11511.6033135108	2759.34557522	5940	0.406614251434803	-6962	0.153631195425987	-0.16375	0.756249994039536	0.0609090909090909	0	30956.166015625	1
Braz-2009-87771	2009-10-27 21:10:00	1731321.6647303	3418148.73472283	364.861483906787	1061.57708518146	2100	0.406614251434803	-7030	0.153631195425987	0.0832500000000005	0.917749986052513	0.0609090909090909	0	31800.88671875	1
Braz-2009-87771	2009-10-27 21:45:00	1728244.6799785	3415325.65011289	17145.8945870124	7773.70752454699	27540	0.390318669378757	-7024.5	0.153631195425987	0.0074999999999994	0.908000007271767	0.0918181818181818	0	27408.767578125	1
Braz-2009-87771	2009-10-28 05:24:00	1729662.07987591	3400930.80332468	8.28228141264098	283.802490311796	2040	0.398245397210121	-6485.75	0.153631195425987	0.0479999999999992	0.96475000679493	0.0918181818181818	0	27361.224609375	1
Braz-2009-87771	2009-10-28 05:58:00	1731560.96657387	3396383.45889326	127.801491306272	373.59655827242	3960	0.424244374036789	-6266.5	0.153631195425987	0.0910000000000002	0.988749995827675	0.0609090909090909	0	28448.48828125	1
Braz-2009-87771	2009-10-28 07:04:00	1729875.01839618	3389419.48435786	559.94354425682	757.511653575534	1860	0.404255801439285	-6707	0.153631195425987	0.0549999999999988	0.974250003695488	0.0763636363636364	0	23333.037109375	1
Braz-2009-87771	2009-10-28 07:35:00	1727152.21371949	3390420.86228611	22477.7672783435	748.728473128663	7500	0.329744201898575	-6569.5	0.153631195425987	-0.00875000000000004	0.947250008583069	0.0763636363636364	0	21181.640625	1
Braz-2009-87771	2009-10-28 09:40:00	1729889.83779311	3377370.54779011	262.945112707969	181.708401227636	29580	0.221025322874387	-6076	0.192403122782707	0.0609999999999991	0.985499992966652	0.0765909090909091	0	17571.1796875	1
Braz-2009-87771	2009-10-28 17:53:00	1744175.66846359	3317910.66514139	457.224567152795	2502.19063260238	780	0.275554576090404	-5760	0.117963403463364	0.35825	1.31875002384186	0.0527272727272727	0	2206.72216796875	1
Braz-2009-87771	2009-10-28 18:06:00	1744791.86528274	3316385.90697039	1771.78533396627	1628.46611060021	5760	0.268645505607128	-5699	0.117963403463364	0.36875	1.33449998497963	0.0527272727272727	0	2171.0458984375	1
Braz-2009-87771	2009-10-28 19:42:00	1741697.50670977	3304617.71819559	780.395257769385	116.683503669273	35520	0.985678811868032	-5510	0.117963403463364	0.3355	1.42900002002716	0.0618181818181818	0	1284.9755859375	1
Braz-2009-87771	2009-10-29 05:34:00	1744151.1101974	3285335.04380486	268.990474751079	58.0571152434386	4740	0.405523555146323	-5071	0.117963403463364	0.378749999999999	1.58599999547005	0.0927272727272727	0	2938.27075195312	1
Braz-2009-87771	2009-10-29 06:53:00	1741254.36241548	3284882.60190302	32913.2512173014	0.0837196635326738	2640	0.521307448546092	-5289.5	0.117963403463364	0.365249999999999	1.58124998211861	0.0927272727272727	0	42.9250030517578	1
Braz-2009-87771	2009-10-29 07:37:00	1740462.24429858	3280358.38415012	7140.20184269843	65.0628667350393	6060	0.415102588633696	-5356.5	0.117963403463364	0.356999999999999	1.57699996232986	0.0977272727272727	0	516.020629882812	1
Braz-2009-87771	2009-10-29 09:18:00	1739051.55515964	3283714.03793543	2.98409568384349	5767.5827587527	5640	0.576633755117655	-5431	0.117963403463364	0.353249999999998	1.57749998569489	0.0927272727272727	0	1918.59973144531	1
Braz-2009-87771	2009-10-29 10:52:00	1741322.68215451	3282702.52933324	9946.13494099268	382.528197645826	24420	0.452374253422022	-5331	0.117963403463364	0.36425	1.58024999499321	0.0927272727272727	0	1174.38525390625	1
Braz-2009-87771	2009-10-29 17:39:00	1728565.82111125	3267626.45937582	178.249931276955	441.467816009153	300	0.373813991035734	-5268.5	0.117963403463364	0.23	1.52425000071526	0.112727272727273	0	3995.0693359375	1
Braz-2009-87771	2009-10-29 17:44:00	1729996.66740708	3269656.43701479	3827.63973808421	2950.97428466949	720	0.398232243955135	-5432.25	0.117963403463364	0.2525	1.53549998998642	0.112727272727273	0	4135.47509765625	1
Braz-2009-87771	2009-10-29 17:56:00	1727299.85128548	3269012.76384746	22087.818674303	380.528994431567	4140	0.326496005058289	-5368	0.117963403463364	0.227499999999999	1.52274999022484	0.112727272727273	0	5362.14404296875	1
Braz-2009-87771	2009-10-29 19:05:00	1728240.57973977	3269412.92251978	829.543040071547	338.907947342526	6960	0.326496005058289	-5407	0.117963403463364	0.23225	1.52524998784065	0.112727272727273	0	5362.14404296875	1
Braz-2009-87771	2009-10-29 21:01:00	1726177.19908196	3264962.93090868	162.013299816434	152.555411742624	7320	0.341256320476532	-5119.5	0.117963403463364	0.256499999999999	1.61624997854233	0.112727272727273	0	5081.33251953125	1
Braz-2009-87771	2009-10-29 23:03:00	1724317.47527398	3264035.57425597	1383.5907442312	138.716219411911	27420	0.433773849691663	-5104	0.117963403463364	0.2315	1.59850001335144	0.124318181818182	0	5443.419921875	1
Braz-2009-87771	2009-10-30 06:40:00	1729384.21601504	3227558.1796045	92.6400616220133	367.111665153922	2100	0.516047338644663	-4302	0.0843284353613853	-0.0697500000000009	1.45275002717972	0.203636363636364	0	16969.248046875	1
Braz-2009-87771	2009-10-30 07:15:00	1725824.94318202	3224704.25049834	13636.1068236866	1316.36791652324	300	0.516047338644663	-4439.5	0.0843284353613853	-0.1065	1.41850000619888	0.207272727272727	0	15338.6787109375	1
Braz-2009-87771	2009-10-30 07:20:00	1725608.23059195	3226217.19746536	3766.40422644093	4033.85906332269	3780	0.516047338644663	-4425.5	0.0843284353613853	-0.0820000000000007	1.434750020504	0.203636363636364	0	14689.7939453125	1
Braz-2009-87771	2009-10-30 08:23:00	1723516.04188839	3223338.16710762	157.650990609921	45.3208460157455	1740	0.516047338644663	-4648	0.0843284353613853	-0.112000000000001	1.39824998378754	0.210909090909091	0	15242.208984375	1
Braz-2009-87771	2009-10-30 08:52:00	1726075.92504374	3222579.13820607	11413.7069782679	4522.54658771359	6240	0.516047338644663	-4432.5	0.0843284353613853	-0.1195	1.40974998474121	0.210909090909091	0	16702.1484375	1
Braz-2009-87771	2009-10-30 10:36:00	1724424.96922687	3214751.70143125	1018.19474402195	280.124514361638	24960	0.516047338644663	-4486.5	0.0843284353613853	-0.19675	1.31450000405312	0.25	0	21440.013671875	1
Braz-2009-87771	2009-10-30 17:32:00	1687361.68548374	3187746.49754298	186946.448595736	2704.12581185049	840	0.516047338644663	-4840	0.0843284353613853	-0.391000000000001	1.13299998641014	0.279090909090909	0	12885.0712890625	1
Braz-2009-87771	2009-10-30 17:46:00	1686871.49966308	3184683.44933922	3053.82117291684	684.386945520431	3900	0.516047338644663	-4954	0.0843284353613853	-0.412249999999999	1.11424997448921	0.279090909090909	0	14205.5390625	1
Braz-2009-87771	2009-10-30 18:51:00	1695330.18615019	3183251.96394422	2893.46508974606	1014.12415697394	240	0.516047338644663	-4827.5	0.0843284353613853	-0.417000000000001	1.09824997186661	0.296363636363636	0	22142.2265625	1
Braz-2009-87771	2009-10-30 18:55:00	1696068.28080789	3182043.12347116	10412.6301113251	256.011998373481	900	0.516047338644663	-4793.5	0.0843284353613853	-0.426000000000001	1.08900001645088	0.296363636363636	0	22825.70703125	1
Braz-2009-87771	2009-10-30 19:10:00	1697313.21729302	3181618.85111725	72.523732239427	373.318832788287	780	0.516047338644663	-4764.75	0.0843284353613853	-0.428000000000001	1.08550000190735	0.296363636363636	0	24285.646484375	1
Braz-2009-87771	2009-10-30 19:23:00	1700484.55706047	3182931.37707719	9105.6047787213	39.1664943800755	39720	0.516047338644663	-4637.5	0.0843284353613853	-0.420000000000001	1.08750000596046	0.292727272727273	0	25792.076171875	1
Braz-2009-87771	2009-10-31 06:25:00	1732792.38740831	3214141.2704514	2062.19257844662	656.854829413469	2220	0.516047338644663	-4511.5	0.0843284353613853	-0.143000000000001	1.37874999642372	0.25	0	27963.251953125	1
Braz-2009-87771	2009-10-31 07:02:00	1735917.70442876	3208491.58042528	768.290097136416	5288.55731586387	4020	0.516047338644663	-4590.75	0.103842355310917	-0.214000000000001	1.283999979496	0.281818181818182	0	33570.55859375	1
Braz-2009-87771	2009-10-31 08:09:00	1736384.92743481	3210010.70631041	13444.2642522076	4351.00872287046	1200	0.516047338644663	-4549	0.103842355310917	-0.208000000000002	1.29899999499321	0.281818181818182	0	33617.046875	1
Braz-2009-87771	2009-10-31 08:29:00	1739411.37637099	3209196.23034763	1167.48541438268	121.016270948377	480	0.516047338644663	-4501	0.103842355310917	-0.245000000000001	1.25399997830391	0.281818181818182	0	36490.4375	1
Braz-2009-87771	2009-10-31 08:37:00	1738999.94824882	3208017.74847268	153.401750549413	3328.81230021172	5580	0.516047338644663	-4533	0.103842355310917	-0.250750000000001	1.24149996042252	0.281818181818182	0	36443.9453125	1
Braz-2009-87771	2009-10-31 10:10:00	1741104.98602996	3206320.47802998	2859.6175865365	1251.7024071877	360	0.516047338644663	-4348.75	0.103842355310917	-0.277000000000001	1.22150000929832	0.307727272727273	0	39270.84375	1
Braz-2009-87771	2009-10-31 10:16:00	1740751.63226794	3207766.08659267	6829.06765383213	548.583291281592	26400	0.516047338644663	-4404	0.103842355310917	-0.265000000000001	1.23774999380112	0.281818181818182	0	37903.88671875	1
Braz-2009-87771	2009-10-31 17:36:00	1735242.56760525	3225297.56136838	3861.99703907073	772.457057035	3300	0.404783437028527	-4220.5	0.0843284353613853	-0.0520000000000014	1.47424998879433	0.238181818181818	0	22799.6328125	1
Braz-2009-87771	2009-10-31 18:31:00	1736735.60843908	3227301.9347538	358.273509533247	128.651636981913	1920	0.396292666594187	-4269.5	0.0843284353613853	-0.0395000000000003	1.49300000071526	0.233181818181818	0	23523.80859375	1
Braz-2009-87771	2009-10-31 19:03:00	1732076.67260155	3226630.84319881	65.049179163641	1240.4687563256	4740	0.396444747845332	-4265	0.0843284353613853	-0.0212500000000011	1.50850000977516	0.212272727272727	0	19200.904296875	1
Braz-2009-87771	2009-10-31 20:22:00	1735900.6639633	3220627.82888144	36692.4883011495	191.57528496671	6600	0.40297344326973	-4187	0.0843284353613853	-0.103	1.42599999904633	0.238181818181818	0	25721.0234375	1
Braz-2009-87771	2009-10-31 22:12:00	1730894.19016699	3218759.02092126	24335.6808589087	166.264659724805	720	0.37834589348899	-4287.5	0.0843284353613853	0.24475	1.72124999761581	0.247045454545455	0	23085.916015625	1
Braz-2009-87771	2009-10-31 22:24:00	1731721.20985817	3219553.66151738	21223.1621095483	9624.66607955599	27480	0.37834589348899	-4260	0.0843284353613853	0.236249999999999	1.71499997377396	0.238181818181818	0	23145.490234375	1
Braz-2009-87771	2009-11-01 06:02:00	1760674.17917847	3232771.88087506	2353.58772648573	2962.96483907207	840	0.292358080546061	-4394.75	0.103842355310917	-0.221	1.19699999690056	0.250454545454545	0	41258.79296875	1
Braz-2009-87771	2009-11-01 06:16:00	1757711.0089492	3235256.35930781	2493.32923443203	1921.58249906163	6240	0.300163373351097	-4495	0.103842355310917	-0.162750000000001	1.28874999284744	0.251818181818182	0	37660.0625	1
Braz-2009-87771	2009-11-01 08:00:00	1759604.21122585	3234832.78269175	208.077407590535	93.3747248043139	180	0.29160922103458	-4434	0.103842355310917	-0.181500000000001	1.25350001454353	0.249090909090909	0	39389.2265625	1
Braz-2009-87771	2009-11-01 08:03:00	1760356.14489187	3234327.54094023	42762.6719635659	90.9642093726507	840	0.29160922103458	-4414.5	0.103842355310917	-0.197000000000001	1.2347500026226	0.249090909090909	0	40756.30078125	1
Braz-2009-87771	2009-11-01 08:17:00	1758829.73581344	3237390.27022392	397.44419669534	2771.02308864774	5820	0.296336634592576	-4524	0.103842355310917	-0.15175	1.28799995779991	0.249090909090909	0	37519.65625	1
Braz-2009-87771	2009-11-01 09:54:00	1753913.0263221	3249568.59991779	1996.03328568	1458.2492671183	35580	0.669515371322632	-4555.25	0.162725582718849	0.0545	1.37149998545647	0.212727272727273	0	26664.337890625	1
Braz-2009-87771	2009-11-01 19:47:00	1753050.26028421	3260320.58487042	1840.37400707803	1882.83950260163	5880	0.947546357288957	-4971.5	0.0639371499419212	0.259499999999999	1.55900001525879	0.164545454545455	0	20774.822265625	1
Braz-2009-87771	2009-11-01 21:25:00	1751309.3901757	3259601.73447401	843.603504412025	1067.29748345761	2340	0.685692658027013	-4995	0.120337188243866	0.18525	1.34250000119209	0.164545454545455	0	19910.2421875	1
Braz-2009-87771	2009-11-01 22:04:00	1745907.76296283	3262665.24914624	12132.7832614779	4276.98559804597	114420	0.258512746542692	-5132	0.120337188243866	0.492	1.66475000977516	0.143636363636364	0	13215.275390625	1
Braz-2009-87771	2009-11-03 05:51:00	1781938.51732551	3285845.17485185	8798.07055306467	6125.52524534338	6300	0.572110580901305	-4534.5	0.0639371499419212	0.0277499999999993	0.95474998652935	0.146363636363636	0	40588.296875	1
Braz-2009-87771	2009-11-03 07:36:00	1787241.89796518	3286630.68289449	1261.55971294124	175.078215939928	5040	0.994262183085084	-4533	0.0639371499419212	0.0479999999999992	0.992250010371208	0.169090909090909	0	45445.16796875	1
Braz-2009-87771	2009-11-03 09:00:00	1790895.0481426	3289318.9781247	269.268790758872	872.435903679067	900	1.50029432276885	-4598.75	0.0639371499419212	0.0794999999999995	1.02774998545647	0.164545454545455	0	49196.515625	1
Braz-2009-87771	2009-11-03 09:15:00	1791294.82107484	3291346.87885428	1015.91494285525	558.636145447947	5880	1.75221800378391	-4677.5	0.0639371499419212	0.103999999999999	1.042750030756	0.164545454545455	0	49966.66796875	1
Braz-2009-87771	2009-11-03 10:53:00	1791195.82022004	3295718.49177157	1787.61551830265	3533.13500838972	27660	1.76876825839281	-4860	0.0639371499419212	0.1435	1.07475000619888	0.138181818181818	0	48413.9921875	1
Braz-2009-87771	2009-11-03 18:34:00	1839356.30414024	3283740.97283416	44064.589278743	1999.58023028366	4260	1.02544726803899	-4227.75	0.00685136625543237	0.0997500000000002	1.26249995827675	0.203636363636364	0	98448.328125	1
Braz-2009-87771	2009-11-03 19:45:00	1833447.02797711	3277300.53748324	86289.2651938586	127.990728415596	3240	0.950213001834022	-5109	0.00685136625543237	0.0309999999999988	1.19975000619888	0.221818181818182	0	93268.4609375	1
Braz-2009-87771	2009-11-03 20:39:00	1838898.72061647	3273847.96481864	56462.4844990914	23.9793365987871	2820	0.798743764559428	-5155	0.00685136625543237	-0.0452500000000002	1.15825000405312	0.221818181818182	0	98572.484375	1
Braz-2009-87771	2009-11-03 21:26:00	1844251.95643569	3275637.27336219	1960.33095755166	2748.815397834	4740	0.885772759715716	-4787	0.00685136625543237	-0.21975	0.937250003218651	0.216363636363636	0	103317.5703125	1
Braz-2009-87771	2009-11-03 22:45:00	1848367.48143479	3282490.54951394	2365.44392797364	320.118713013306	110820	1.23693243662516	-3980.25	0.00685136625543237	-0.17325	0.96900001168251	0.21	0	107503.703125	1
Braz-2009-87771	2009-11-05 05:32:00	1939880.15155944	3284605.91214497	16847.0822388721	167.863539788826	2040	1.09183200200399	-4583.5	-0.0151288686320186	-0.488	0.729499980807304	0.0936363636363636	0	197709.734375	1
Braz-2009-87771	2009-11-05 06:06:00	1941746.51974963	3284240.67835795	10576.8978200067	369.791041216267	3900	1.07073744138082	-4454	-0.0151288686320186	-0.51775	0.705750003457069	0.0990909090909091	0	199808.984375	1
Braz-2009-87771	2009-11-05 07:11:00	1946664.68447947	3282547.88015739	1074.60269497837	233.304550329645	3660	1.05902181565762	-4376	-0.0151288686320186	-0.485	0.752749994397163	0.100909090909091	0	204889.4375	1
Braz-2009-87771	2009-11-05 08:12:00	1952913.3665803	3279459.6994653	624.97861070629	130.198673812156	5940	1.00000616908073	-4463.5	-0.0299225393682718	-0.559	0.682000011205673	0.105454545454545	0	211187.1875	1
Braz-2009-87771	2009-11-05 09:51:00	1958461.5396825	3279835.20290307	734.65139168653	344.326955467137	1500	1.05830640594165	-4320	-0.0299225393682718	-0.625249999999999	0.605750009417534	0.0863636363636364	0	217149.59375	1
Braz-2009-87771	2009-11-05 10:16:00	1964401.22365319	3278078.97287828	22906.6142337517	2409.23084250089	28320	1.09778757227792	-4721	-0.0299225393682718	-0.699000000000001	0.534500002861023	0.0990909090909091	0.0363636363636364	223335.5625	1
Braz-2009-87771	2009-11-05 18:08:00	1992220.71272099	3265214.01112529	1555.5663159178	20.8223910988463	900	0.599260757366816	-4865.25	-0.0299225393682718	-0.304750000000001	0.864499986171722	0.142727272727273	0.0318181818181818	251619.578125	1
Braz-2009-87771	2009-11-05 18:23:00	1996152.23351879	3262365.13514519	21816.5162610721	6717.84559745555	3480	0.558389114009009	-4694	-0.0299225393682718	-0.292	0.860750004649162	0.142727272727273	0.0318181818181818	255929.875	1
Braz-2009-87771	2009-11-05 19:21:00	2005300.06871711	3263421.99742224	2630.67849745418	3924.62010524807	1980	0.759958749016126	-4046	-0.0299225393682718	-0.223000000000001	0.870000004768372	0.151818181818182	0.0254545454545455	262199.5	1
Braz-2009-87771	2009-11-05 19:54:00	2002950.69323518	3261544.76020517	1104.4267975276	748.55711470822	5700	0.664224748810132	-4410	-0.0299225393682718	-0.24775	0.855250000953674	0.160909090909091	0.0327272727272727	261937.109375	1
Braz-2009-87771	2009-11-05 21:29:00	2007187.73775957	3255952.13101429	7841.75734531181	1156.39588007901	3060	0.696238001187642	-4674.5	-0.0483066663146019	-0.12275	0.992499992251396	0.160909090909091	0.0327272727272727	255158.34375	1
Braz-2009-87771	2009-11-05 22:20:00	2019015.59946389	3254746.16146296	1085.80881210206	896.832051142642	1440	0.473463131114841	-4715	-0.0483066663146019	-0.0700000000000012	0.987750008702278	0.170909090909091	0.0263636363636364	251649.65625	1
Braz-2009-87771	2009-11-05 22:44:00	2020421.09203055	3252296.1454673	25902.1135750295	1532.43151831734	110040	0.419179002443949	-4707	-0.0483066663146019	-0.041500000000001	1.02625000476837	0.191818181818182	0.0327272727272727	248330.25	1
Braz-2009-87771	2009-11-07 05:18:00	2032377.43528626	3234573.1361767	5486.59939761228	1786.13650471744	5220	0.618023167053858	-4231	-0.0483066663146019	-0.230500000000001	0.958250001072884	0.236363636363636	0.0672727272727273	229450.703125	1
Braz-2009-87771	2009-11-07 06:45:00	2034597.8555738	3232384.09692486	226.505690760896	97.2224538319778	2580	0.67320150633653	-4135.25	-0.0483066663146019	-0.2335	0.967500001192093	0.236363636363636	0.0672727272727273	226140.421875	1
Braz-2009-87771	2009-11-07 07:28:00	2033877.35479303	3230075.99376527	3330.25397024061	1304.58347997908	1560	0.709842118952009	-4142	-0.0483066663146019	-0.231000000000001	0.989500015974045	0.236363636363636	0.0672727272727273	224352.40625	1
Braz-2009-87771	2009-11-07 07:54:00	2034355.63499707	3227505.83475102	3650.50189604725	502.571583068173	4260	0.750358629971743	-4193	-0.0483066663146019	-0.234500000000001	1.00849997997284	0.238409090909091	0.0706818181818182	222205.390625	1
Braz-2009-87771	2009-11-07 09:05:00	2031819.84505883	3224477.077872	974.842165345648	272.688182100739	1620	0.771279447608524	-4439.5	-0.0483066663146019	-0.23575	1.02949994802475	0.270909090909091	0.0781818181818182	219792.640625	1
Braz-2009-87771	2009-11-07 09:32:00	2034227.63332697	3221830.11847471	916.671072860434	2003.59299523299	29580	0.781906425952911	-4537.5	-0.0483066663146019	-0.25175	1.03849998116493	0.28	0.09	216482.359375	1
Braz-2009-87771	2009-11-07 17:45:00	2029338.12876439	3216818.0785663	47200.8105284947	524.751136962994	4740	0.787257883283827	-4466.5	-0.0483066663146019	-0.283	1.03924998641014	0.28	0.09	212281.59375	1
Braz-2009-87771	2009-11-07 19:04:00	2033683.7387023	3219944.74544934	15248.2774802208	3714.109554414	5940	0.809162005782127	-4595	-0.0483066663146019	-0.2605	1.03925001621246	0.28	0.09	214514.84375	1
Braz-2009-87771	2009-11-07 20:43:00	2030753.63244909	3217833.01455849	1725.08143689636	1319.1668623529	1560	0.790826875716448	-4542	-0.0483066663146019	-0.278	1.03824999928474	0.28	0.09	213085.84375	1
Braz-2009-87771	2009-11-07 21:09:00	2029649.1693786	3218927.25768759	245.78294087705	5314.92029513789	4380	0.795089746514956	-4544.75	-0.0483066663146019	-0.518750000000001	0.846750006079674	0.28	0.09	214249.109375	1
Braz-2009-87771	2009-11-07 22:22:00	2030787.5736136	3220060.18624756	2576.12913559242	3285.87786080171	1680	0.805993164579074	-4578.5	-0.0483066663146019	-0.358250000000001	0.996499970555305	0.28	0.09	215053.359375	1
Braz-2009-87771	2009-11-07 22:50:00	2031289.59390883	3220468.83419357	468.224630367425	18526.3305190161	112800	0.805993164579074	-4584	-0.0483066663146019	-0.336000000000001	1.02099996805191	0.28	0.09	216037.109375	1
Braz-2009-87771	2009-11-09 06:10:00	2030488.36936024	3209723.44440325	936.636476181863	703.123919584266	720	0.803359230359395	-4304	-0.0483066663146019	-0.97375	0.413749992847443	0.310909090909091	0.107272727272727	205215.796875	1
Braz-2009-87771	2009-11-09 06:22:00	2032571.97402128	3206960.5587315	60648.2282914404	7100.78203726891	2880	0.822702084978422	-4268.5	-0.0483066663146019	-0.901750000000001	0.497249998152256	0.322727272727273	0.116363636363636	201905.515625	1
Braz-2009-87771	2009-11-09 07:10:00	2027050.98061528	3210695.55894979	12432.0324556168	2543.68151578195	4080	0.776734421650569	-4293.5	-0.0483066663146019	-0.947750000000001	0.431500002741814	0.310909090909091	0.107272727272727	206930.9375	1
Braz-2009-87771	2009-11-09 08:18:00	2028199.76014352	3210329.12899752	128173.120729881	308.362648460261	1860	0.776710894372728	-4295	-0.0483066663146019	-0.9625	0.420249998569489	0.310909090909091	0.107272727272727	205760.125	1
Braz-2009-87771	2009-11-09 08:49:00	2028420.50973058	3210234.74418935	322.140776254431	341.802247352104	4080	0.776710894372728	-4295	-0.0483066663146019	-0.9625	0.420249998569489	0.310909090909091	0.107272727272727	205575.578125	1
Braz-2009-87771	2009-11-09 09:57:00	2029771.74515178	3208659.86110565	1913.10943834405	235.38322523303	1980	0.794813171029091	-4287	-0.0483066663146019	-1.007	0.386250004172325	0.310909090909091	0.107272727272727	204411.546875	1
Braz-2009-87771	2009-11-09 10:30:00	2030630.043278	3207918.04178176	1129.36204842003	216.964213895583	24900	0.794813171029091	-4286.75	-0.0483066663146019	-0.9855	0.409999996423721	0.313863636363636	0.109545454545455	203248.28125	1
Braz-2009-87771	2009-11-09 17:25:00	2039408.38592806	3213126.796386	1448.47186553542	498.231146750454	2760	0.844639827807744	-4637	-0.0483066663146019	-0.70125	0.658500000834465	0.284545454545455	0.103636363636364	206551.5	1
Braz-2009-87771	2009-11-09 18:11:00	2033510.38965559	3218772.63164106	6023.55984694978	3626.28019576272	1440	0.809162005782127	-4596.5	-0.0483066663146019	-0.322250000000001	1.01250000298023	0.28	0.09	213531.078125	1
Braz-2009-87771	2009-11-09 18:35:00	2040545.27883365	3215007.55088641	17014.3438828363	4116.32376631477	5880	0.840057830015818	-4688	-0.0483066663146019	-0.51025	0.836500018835068	0.284545454545455	0.103636363636364	208339.515625	1
Braz-2009-87771	2009-11-09 20:13:00	2041866.69437778	3213815.38909209	2027.05602634727	380.632117619466	127500	0.839769992977381	-4685.5	-0.0483066663146019	-0.576000000000001	0.770500004291534	0.284545454545455	0.103636363636364	207176.25	1
Braz-2009-87771	2009-11-11 07:38:00	2056099.84114983	3180616.38447578	5.46243448055511	4434.51111069509	1680	1.38426593442758	-3058	-0.077110081911087	-0.7145	0.695999979972839	0.324545454545455	0.14	172199.1875	1
Braz-2009-87771	2009-11-11 08:06:00	2059577.89831373	3177078.52003829	87.7294164075858	3711.81256317736	33600	2.06038314766354	-2854.5	-0.077110081911087	-0.7475	0.666999995708466	0.328181818181818	0.156363636363636	167546.140625	1
Braz-2009-87771	2009-11-11 17:26:00	2054333.00939061	3167862.24117865	87942.427337171	6286.21397028286	6060	2.61550957626767	-3780.5	-0.077110081911087	-0.805750000000002	0.643249988555908	0.366363636363636	0.164545454545455	159589.859375	1
Braz-2009-87771	2009-11-11 19:07:00	2057802.27932208	3169212.46633099	3729.18077467215	178.930441763551	2700	1.79940902069211	-3520	-0.077110081911087	-0.7995	0.640249982476234	0.366363636363636	0.164545454545455	160035.09375	1
Braz-2009-87771	2009-11-11 19:52:00	2058708.66784129	3168310.15494171	627.682498624851	38.912706366855	3360	1.55190360049407	-3517.25	-0.077110081911087	-0.798500000000001	0.639249995350838	0.366363636363636	0.164545454545455	158871.828125	1
Braz-2009-87771	2009-11-11 20:48:00	2059507.28067416	3171593.37788508	54.6537942636196	172.807076041077	2640	1.86035719017188	-3094.25	-0.077110081911087	-0.78075	0.648250013589859	0.366363636363636	0.164545454545455	162627.34375	1
Braz-2009-87771	2009-11-11 21:32:00	2058387.04159468	3166696.7885557	1502.09097644079	897.422749214436	115440	1.823955350452	-3740.5	-0.077110081911087	-0.9095	0.444749996066093	0.366363636363636	0.164545454545455	157888.078125	1
Braz-2009-87771	2009-11-13 05:36:00	2068810.35781766	3155779.76249902	105.101414705334	452.136609717305	5820	1.0110839108626	-2799.25	-0.077110081911087	-0.775500000000002	0.597500011324883	0.373636363636364	0.18	145271.6875	1
Braz-2009-87771	2009-11-13 07:13:00	2067186.94472611	3152735.48394441	777.168540355334	1783.70894142285	4140	1.37979174156984	-2825.5	-0.077110081911087	-0.764250000000001	0.627499997615814	0.417272727272727	0.204545454545455	142679.421875	1
Braz-2009-87771	2009-11-13 08:22:00	2063713.86165751	3154162.15773891	46576.442537246	103.437521210167	2820	1.86409497923321	-3465.25	-0.077110081911087	-0.75725	0.642500013113022	0.417272727272727	0.204545454545455	144201.703125	1
Braz-2009-87771	2009-11-13 09:09:00	2067530.85448983	3153210.1052909	1471.23263793715	972.809232392104	3360	1.37979174156984	-2825.5	-0.077110081911087	-0.764250000000001	0.627499997615814	0.417272727272727	0.204545454545455	142499.921875	1
Braz-2009-87771	2009-11-13 10:05:00	2067259.44961665	3154211.25860574	23637.4078966336	4093.19450220688	2760	1.32456124325593	-2827	-0.077110081911087	-0.766250000000001	0.617250010371208	0.406363636363636	0.198409090909091	143663.1875	1
Braz-2009-87771	2009-11-13 10:51:00	2064248.33479676	3153169.75952698	21201.2079378797	1295.53912268925	26760	1.62973807255427	-3307.5	-0.077110081911087	-0.755	0.643999993801117	0.417272727272727	0.204545454545455	143217.953125	1
Braz-2009-87771	2009-11-13 18:17:00	2058290.81118129	3130704.59543764	1687.09574975608	1666.24049997353	4260	0.751580668820275	-3762.25	-0.077110081911087	-0.925250000000001	0.57974998652935	0.497272727272727	0.253636363636364	122472.828125	1
Braz-2009-87771	2009-11-13 19:28:00	2058683.23899557	3130277.16788009	1606.34539789377	898.762567553295	1800	0.751580668820275	-3773	-0.077110081911087	-0.928000000000001	0.576999992132187	0.497272727272727	0.253636363636364	121489.0703125	1
Braz-2009-87771	2009-11-13 19:58:00	2058138.53253404	3129641.76249999	937.597913103581	2719.0408939349	4260	0.751580668820275	-3798	-0.077110081911087	-0.9355	0.572999998927116	0.497272727272727	0.253636363636364	121668.578125	1
Braz-2009-87771	2009-11-13 21:09:00	2057633.39888482	3129239.86514397	12671.6271245336	1567.14260329779	3660	0.751580668820275	-3866	-0.077110081911087	-0.979500000000001	0.542999982833862	0.497272727272727	0.253636363636364	120684.8203125	1
Braz-2009-87771	2009-11-13 22:10:00	2060574.84125073	3128421.2855032	9437.31745268008	135.056519610397	NA	0.801149116622077	-3883.5	-0.077110081911087	-0.9765	0.541749998927116	0.497272727272727	0.253636363636364	119162.546875	1
Braz-2012-111871	2012-11-25 07:04:00	1216189.27735155	7720805.75555101	6135.96714280347	2031.48093819713	3780	0.0872823322812716	-211.75	-0.0268434602767229	25.6755	0.048250000923872	0	0	3696376	0
Braz-2012-111871	2012-11-25 08:07:00	1216739.49646641	7723903.69382033	33375.341873871	6554.48234675018	6420	0.0872823322812716	-274.5	-0.0268434602767229	25.60625	-0.0112500000977889	0	0	3699329.75	0
Braz-2012-111871	2012-11-25 09:54:00	1215992.53969202	7716132.43333624	13837.2636565399	6581.81602984601	1020	0.0872823322812716	-447.5	-0.0268434602767229	25.71975	0.101249998435378	0	0	3691380.75	0
Braz-2012-111871	2012-11-25 10:11:00	1219917.06753451	7717081.38837255	12881.0799710701	232.616452801239	4980	0.0872823322812716	-29.5	-0.0268434602767229	25.642	-0.0277499996591359	0	0	3692207.5	0
Braz-2012-111871	2012-11-25 11:34:00	1220920.92397966	7713471.35885301	3699.87457558733	1270.71329912569	1320	0.0872823322812716	-15	-0.0268434602767229	25.6755	0.0559999998658895	0	0	3689167.75	0
Braz-2012-111871	2012-11-25 11:56:00	1221380.82730295	7712002.72969012	2525.55041105884	458.714470338558	11520	0.0872823322812716	-42.5	-0.0268434602767229	25.6785	0.0692500006407499	0	0	3687127.25	0
Braz-2012-111871	2012-11-25 15:08:00	1234481.5077913	7704080.63392083	27516.9029794771	48.1936394097869	6120	0.0762600004673004	-61	-0.0804128721356392	25.86675	0.164249997586012	0	0	3678609	0
Braz-2012-111871	2012-11-25 16:50:00	1241048.80813659	7698217.37358454	1454.18220139981	2826.7187679563	2340	0.0718699991703033	-80	-0.0804128721356392	25.888	0.162749998271465	0	0	3672386.25	0
Braz-2012-111871	2012-11-25 17:29:00	1243564.08227556	7695764.36428356	10142.062199851	2339.99556244572	7500	0.0699669979512691	-78.25	-0.0804128721356392	25.861	0.219000000506639	0	0	3670277.5	0
Braz-2012-111871	2012-11-25 19:34:00	1242105.22326564	7688913.72449454	940.067336292315	7642.15772800098	3600	0.0671704988926649	-176	-0.0804128721356392	25.84775	0.263999991118908	0	0	3663355.5	0
Braz-2012-111871	2012-11-25 20:34:00	1255613.64581733	7683625.04229796	6656.44834354933	444.62628630444	6240	0.0873502992093563	-134.25	-0.0804128721356392	25.84775	0.396250009536743	0	0	3657868.25	0
Braz-2012-111871	2012-11-25 22:18:00	1265069.6923341	7677058.06618021	2940.04984165239	831.483708409712	108780	0.0796316671702597	-1621	-0.0804128721356392	25.40975	0.056250000372529	0	0	3650584.5	0
Braz-2012-111871	2012-11-27 04:31:00	1299565.63817094	7620270.29977793	25004.7334628293	1646.84368703014	6540	0.0688221653302511	-3918.75	-0.0819525644183159	25.61575	0.390000000596046	0	0	3592689.75	0
Braz-2012-111871	2012-11-27 06:20:00	1295730.45365154	7618894.94461706	3841.2328792502	18833.2769925007	9300	0.0691659984489282	-3903.75	-0.0819525644183159	25.61425	0.395500004291534	0	0	3591778.25	0
Braz-2012-111871	2012-11-27 08:55:00	1307471.20052605	7608820.50018519	12440.3945792944	3789.02457045029	1980	0.0614380016922951	-3984	-0.0819525644183159	25.52125	0.305749990046024	0	0	3581529	0
Braz-2012-111871	2012-11-27 09:28:00	1296704.11618604	7611029.5329904	1663.53969199072	810.809509463983	5640	0.0588399991393089	-3945.5	-0.0819525644183159	25.60375	0.384500004351139	0	0	3583757.75	0
Braz-2012-111871	2012-11-27 11:02:00	1308092.57836306	7602421.70122567	39694.1288071633	15448.6309780481	960	0.049703332905968	-4005	-0.0819525644183159	25.4605	0.281499996781349	0	0	3574530.25	0
Braz-2012-111871	2012-11-27 11:18:00	1302992.71506436	7602899.89722678	16370.0132227699	267.242709381496	12540	0.0484083995223045	-4039	-0.0819525644183159	25.52	0.311249993741512	0	0	3575630.25	0
Braz-2012-111871	2012-11-27 14:47:00	1314403.56991801	7592830.54187068	2924.31959034314	1412.42691833948	6000	0.0548508003354073	-4161	-0.0819525644183159	25.2855	0.077250000089407	0	0	3565403	0
Braz-2012-111871	2012-11-27 16:27:00	1308758.63822407	7599036.97273412	1055.65004043275	5468.07828448685	2160	0.0477605998516083	-4016	-0.0819525644183159	25.4175	0.22749999910593	0	0	3571511.5	0
Braz-2012-111871	2012-11-27 17:03:00	1308719.45724942	7598256.92899514	285.90072546228	11621.9591582964	6060	0.0474185714764254	-4020	-0.0819525644183159	25.4085	0.213749997317791	0	0	3570511.75	0
Braz-2012-111871	2012-11-27 18:44:00	1304136.2725197	7596475.65384132	423.047019216391	271.207697990854	5820	0.0477661109632916	-3990	-0.0819525644183159	25.4635	0.199999999254942	0	0	3569611	0
Braz-2012-111871	2012-11-27 20:21:00	1307720.49066952	7590822.03818227	62729.8184957828	911.176993114939	3660	0.0489161672691504	-3978	-0.0819525644183159	25.36975	0.154000002890825	0	0	3563532.25	0
Braz-2012-111871	2012-11-27 21:22:00	1305881.94746777	7589574.05899365	1037.50333102688	276.594636400773	1980	0.0489161672691504	-3927	-0.0819525644183159	25.429	0.0980000011622906	0	0	3562572	0
Braz-2012-111871	2012-11-27 21:55:00	1307614.48825722	7586694.0217248	6.77007682711878	5094.16306588292	3960	0.0559247152081558	-3962.75	-0.0819525644183159	25.40725	0.0807499997317791	0	0	3559533	0
Braz-2012-111871	2012-11-27 23:01:00	1307113.14199807	7578787.32993686	1484.48960582655	239.766750620902	2580	0.0593062315422755	-3906.5	-0.0819525644183159	25.371	0.058249999769032	0	0	3551554.25	0
Braz-2012-111871	2012-11-27 23:44:00	1305525.09034171	7576298.30734367	8045.32613840412	712.81716870685	100260	0.0606075562536716	-3883.5	-0.0819525644183159	25.37825	0.0830000005662441	0	0	3548574.75	0
Braz-2012-111871	2012-11-29 03:35:00	1333668.3240418	7455333.25295059	4302.33582862126	1516.8043134142	2340	0.059171998873353	-3976	-0.0477582514286041	25.45975	0.731250002980232	0	0	3427133	0
Braz-2012-111871	2012-11-29 04:14:00	1335505.91977452	7451094.13758021	28523.8826281896	1346.21416104243	4620	0.0617335001006722	-3983.5	-0.0477582514286041	25.4835	0.787499994039536	0	0	3423108.5	0
Braz-2012-111871	2012-11-29 05:31:00	1337140.4061072	7443175.36043405	254.495865032777	413.928591397117	1620	0.0646604001522064	-3981	-0.0477582514286041	25.4235	0.74549999833107	0	0	3415097.25	0
Braz-2012-111871	2012-11-29 05:58:00	1339328.75972136	7441599.32997405	1478.27586385091	345.873807665167	4320	0.0647616256028414	-3991.5	-0.0477582514286041	25.29825	0.658250018954277	0	0	3414063.25	0
Braz-2012-111871	2012-11-29 07:10:00	1340856.14949838	7437375.83157253	39727.8106513392	90.7783957423183	3660	0.0643454446560807	-4006	-0.0477582514286041	25.29025	0.677750006318092	0	0	3409053	0
Braz-2012-111871	2012-11-29 08:11:00	1339933.72269981	7435749.78887366	10757.3064277302	837.628649641578	3120	0.0642029996961355	-3997.5	-0.0477582514286041	25.307	0.701750010251999	0	0	3408063.75	0
Braz-2012-111871	2012-11-29 09:03:00	1343226.77468363	7429860.4895289	15205.0564701479	12720.1832026988	2940	0.0626903337736924	-4009.75	0.00310801435261965	25.26425	0.69174998998642	0	0	3402032.75	0
Braz-2012-111871	2012-11-29 09:52:00	1343075.63930656	7428974.05681422	3926.59307307976	947.489026936233	2220	0.061684750020504	-4008.5	0.00310801435261965	25.23775	0.680500000715256	0	0	3401032.75	0
Braz-2012-111871	2012-11-29 10:29:00	1344388.84413013	7428452.47550697	3043.65398678667	3666.13160846382	540	0.061684750020504	-4012.75	0.00310801435261965	25.22275	0.659499987959862	0	0	3400013.25	0
Braz-2012-111871	2012-11-29 10:38:00	1344533.6043957	7427325.70176694	5312.34476888347	831.987937428338	5640	0.061684750020504	-4013.5	0.00310801435261965	25.187	0.638749986886978	0	0	3399013.25	0
Braz-2012-111871	2012-11-29 12:12:00	1346266.92387973	7421410.69344493	28384.4010879071	4390.09359362613	13980	0.0597195990383625	-4029.5	0.00310801435261965	24.87475	0.381250001490116	0	0	3393004.25	0
Braz-2012-111871	2012-11-29 16:05:00	1350864.70484603	7405933.28895983	366.778351086024	1306.14292546875	2220	0.0575036359104243	-4037	0.00310801435261965	24.838	0.451750002801418	0	0	3377962.5	0
Braz-2012-111871	2012-11-29 16:42:00	1349582.98958078	7410593.9164774	20867.068528613	117.588129126073	4500	0.0588235548800892	-4030.5	0.00310801435261965	24.82925	0.418499998748302	0	0	3382970.25	0
Braz-2012-111871	2012-11-29 17:57:00	1351805.27894106	7406102.99426911	5192.17344841178	1987.2330747467	1740	0.0570758748799562	-4040.5	0.00310801435261965	24.844	0.457249999046326	0	0	3377954.75	0
Braz-2012-111871	2012-11-29 18:26:00	1351477.81512094	7405786.17858264	5.47557682314645	3021.08681569842	4200	0.0570758748799562	-4035.5	0.00310801435261965	24.844	0.457249999046326	0	0	3377954.75	0
Braz-2012-111871	2012-11-29 19:36:00	1353931.03242011	7403518.7131254	10995.576524493	2650.80875796638	3540	0.0567457141088588	-4046	0.00310801435261965	24.807	0.458999991416931	0	0	3375940.5	0
Braz-2012-111871	2012-11-29 20:35:00	1354201.43760916	7399251.24029441	14768.0197803758	3840.78604216319	3420	0.0559780664741993	-4052.5	0.00310801435261965	24.8375	0.53125	0	0	3370940.75	0
Braz-2012-111871	2012-11-29 21:32:00	1354934.50879408	7397642.26093144	26558.7821497533	705.139460658748	2760	0.0560657270252705	-4060.25	0.00310801435261965	24.936	0.598000004887581	0	0	3369934	0
Braz-2012-111871	2012-11-29 22:18:00	1357129.32291487	7394493.62659712	20250.2055027589	1219.49555090027	2340	0.0573882728137753	-4100	0.00310801435261965	25.014	0.668999999761581	0	0	3366921.5	0
Braz-2012-111871	2012-11-29 22:57:00	1358640.2781181	7395636.45688123	16494.8505935811	2813.7620024876	720	0.0566785000264645	-4110.5	0.00310801435261965	25.1275	0.763749986886978	0	0	3367910	0
Braz-2012-111871	2012-11-29 23:09:00	1363217.66511642	7394361.45876119	17587.7514648975	10403.1935175249	90480	0.0586160003606762	-4155.5	0.00310801435261965	25.2825	0.849999994039536	0	0	3365891	0
Braz-2012-111871	2012-12-01 00:17:00	1397444.39091868	7262912.01965119	51115.0228505342	10643.399695014	1320	0.0475036663313707	-4127	0.0534911900758743	24.40475	0.402999997138977	0	0	3234928.25	0
Braz-2012-111871	2012-12-01 00:39:00	1401428.93199303	7254809.88705398	14919.7020901077	2162.59130516887	4560	0.0459120826174816	-4132.25	0.0534911900758743	24.17025	0.27674999833107	0	0	3226956.75	0
Braz-2012-111871	2012-12-01 01:55:00	1390423.01873597	7254175.69831418	305.253713499267	326.045743379257	4800	0.045864999294281	-4126	0.0534911900758743	24.20875	0.305500000715256	0	0	3225890.75	0
Braz-2012-111871	2012-12-01 03:15:00	1392059.06337892	7242978.05644459	1117.09964354762	449.910934504496	2460	0.0448048745747656	-4129.5	0.0534911900758743	24.2285	0.318499997258186	0	0	3214895.25	0
Braz-2012-111871	2012-12-01 03:56:00	1393576.99830043	7237949.79635051	12850.2784125366	304.483169096813	3780	0.0438496662924687	-4145.25	0.0534911900758743	24.1205	0.209499999880791	0	0	3209905.25	0
Braz-2012-111871	2012-12-01 04:59:00	1396532.63921049	7231482.40075041	9990.38585153039	36763.041080708	2100	0.0426353332069185	-4151	0.0534911900758743	24.0415	0.153000000864267	0	0	3203922.5	0
Braz-2012-111871	2012-12-01 05:34:00	1391462.03201727	7227441.98009859	15550.1120871906	551.81122959146	3060	0.0418332501625021	-4158.5	0.0534911900758743	24.04775	0.184250000864267	0	0	3198895.5	0
Braz-2012-111871	2012-12-01 06:25:00	1391587.07893981	7221495.18340507	379.808501284978	160.146391981949	3540	0.0419071109758483	-4169.5	0.0534911900758743	23.95525	0.0917499996721745	0	0	3193895.5	0
Braz-2012-111871	2012-12-01 07:24:00	1391476.83121776	7215115.41755331	21100.2152673581	1104.20371169576	2400	0.0436199167743325	-4159.5	0.0534911900758743	23.68825	-0.139499999582767	0	0	3186895.75	0
Braz-2012-111871	2012-12-01 08:04:00	1394214.83853593	7211686.44901231	9192.44655903458	568.66109279213	3360	0.0446655830989281	-4141	0.0534911900758743	23.911	0.0687500014901161	0	0	3183905.75	0
Braz-2012-111871	2012-12-01 09:00:00	1394350.31950196	7205962.40426489	7975.20481437569	2558.79820792701	3180	0.0455493123736233	-4139	0.0611144416034222	24.023	0.136499997228384	0	0	3177911.25	0
Braz-2012-111871	2012-12-01 09:53:00	1394290.85818294	7201931.79052637	14320.7140592458	3295.98867170089	1440	0.0458323328445355	-4145	0.06873769313097	24.07925	0.150750003755093	0	0	3173911.25	0
Braz-2012-111871	2012-12-01 10:17:00	1394683.7918602	7206388.71568785	3.66745333014224	53.744465575516	4080	0.045569916566213	-4138	0.0534911900758743	24.02825	0.142499998211861	0	0	3177911.25	0
Braz-2012-111871	2012-12-01 11:25:00	1391681.00276103	7201094.94469199	18953.448034333	6179.8087048068	15780	0.0458876661335429	-4146	0.06873769313097	24.121	0.179000001400709	0	0	3172895.75	0
Braz-2012-111871	2012-12-01 15:48:00	1394266.83472467	7175372.53420997	22.3830974216487	9918.49993693516	1920	0.0480805556807253	-4183.75	0.06873769313097	24.16175	0.436750002205372	0	0	3146906.25	0
Braz-2012-111871	2012-12-01 16:20:00	1398904.13537468	7183805.92078467	27950.5266736207	2030.72415550266	3900	0.0471778888669279	-4163	0.06873769313097	24.083	0.257250003516674	0	0	3155936.75	0
Braz-2012-111871	2012-12-01 17:25:00	1400734.05073719	7170008.29971203	67.09913559649	12309.3314453851	2220	0.0503014441993501	-4176	0.06873769313097	23.99375	0.337499998509884	0	0	3141951.5	0
Braz-2012-111871	2012-12-01 18:02:00	1402615.69619182	7166182.48260113	29213.2851866959	5549.04106095586	2520	0.0513771110110813	-4179	0.06873769313097	23.904	0.293499998748302	0	0	3137967.5	0
Braz-2012-111871	2012-12-01 18:44:00	1404809.31412874	7165473.75916472	6980.59007840149	20699.0459015139	9540	0.0508841110600366	-4179	0.06873769313097	23.85975	0.271499998867512	0	0	3137984.5	0
Braz-2012-111871	2012-12-01 21:23:00	1410164.37264763	7149861.10420368	1480.26288842053	4498.34885995184	4980	0.0510143331355519	-4165	0.0358165055513382	23.00675	-0.58474999666214	0	0	3122033.75	0
Braz-2012-111871	2012-12-01 22:46:00	1414034.3858985	7143988.58910224	794.774671983126	447.896553745415	1140	0.053170166288813	-4152.75	0.0358165055513382	23.04675	-0.546750009059906	0	0	3116078.75	0
Braz-2012-111871	2012-12-01 23:05:00	1414323.83277383	7142286.29536852	5069.31880643769	190.110651806514	2820	0.0536062493920326	-4151.25	0.0358165055513382	23.13125	-0.457250006496906	0	0	3114091	0
Braz-2012-111871	2012-12-01 23:52:00	1417251.64170215	7141972.05537576	29442.4435313027	1082.97180075906	87720	0.0537449994848834	-4154.25	0.0358165055513382	23.265	-0.336750008165836	0	0	3114116	0
Braz-2012-111871	2012-12-03 00:14:00	1483182.9872903	7034971.93958953	7442.99332420112	17455.2395895607	3420	0.0556306873913854	-4477	0.0628800541162491	23.23275	0.0679999999701977	0	0	3008723.25	0
Braz-2012-111871	2012-12-03 01:11:00	1485636.39204793	7031409.51178039	1283.39015864117	3030.61785869755	6240	0.0581347492213051	-4507.5	0.0628800541162491	23.2835	0.11400000192225	0	0	3004832.75	0
Braz-2012-111871	2012-12-03 02:55:00	1490802.71969297	7021113.19999841	126.445074739873	3655.70597735186	2220	0.0638166873250157	-4584.5	0.0628800541162491	23.32325	0.140000000596046	0	0	2995024.5	0
Braz-2012-111871	2012-12-03 03:32:00	1491189.61243028	7017035.03613887	64.3406796414869	839.99096651198	3840	0.0637169998477806	-4594.5	0.0628800541162491	23.298	0.1427499987185	0	0	2991027.25	0
Braz-2012-111871	2012-12-03 04:36:00	1488449.50473998	7011740.30506295	14845.7816277039	1031.50423077537	2520	0.060314583281676	-4558	0.0628800541162491	23.404	0.310249991714954	0	0	2985956.25	0
Braz-2012-111871	2012-12-03 05:18:00	1489746.37775288	7008939.97350833	492.759360911856	1121.34515532647	1080	0.0577978183600036	-4597	0.0628800541162491	23.38275	0.290749996900558	0	0	2982995.5	0
Braz-2012-111871	2012-12-03 05:36:00	1485801.39071664	7007562.68544244	604.033228836636	131.79625052372	6060	0.0568043126258999	-4610	0.0628800541162491	23.33925	0.275250010192394	0	0	2981848	0
Braz-2012-111871	2012-12-03 07:17:00	1485255.57295431	6998048.99454474	60963.2649921101	1475.1553171981	3600	0.0577156250365078	-4686	0.0628800541162491	23.4745	0.444999992847443	0	0	2971818.25	0
Braz-2012-111871	2012-12-03 08:17:00	1483403.54768217	6992460.50554466	1137.89007043641	118.720582232468	6000	0.0609604998802145	-4673.5	0.0628800541162491	23.40425	0.456999987363815	0	0	2966785.5	0
Braz-2012-111871	2012-12-03 09:57:00	1486679.40357399	6980284.04790632	103.078057219725	1360.55309462475	3060	0.0641130832955241	-4512	0.0628800541162491	23.272	0.290750004351139	0	0	2953904	0
Braz-2012-111871	2012-12-03 10:48:00	1486224.35944388	6975822.25416174	199.658480312799	1810.39264489386	2880	0.0670817500601212	-4363	0.0628800541162491	23.203	0.258000001311302	0	0	2949869.75	0
Braz-2012-111871	2012-12-03 11:36:00	1488569.46321057	6972375.0206521	7172.64231384402	549.128415545765	3540	0.0695603332585759	-4345	0.0562320314347744	23.1325	0.193249996751547	0	0	2945984	0
Braz-2012-111871	2012-12-03 12:35:00	1489659.0737076	6967115.23043368	34917.7882393689	8457.08443124227	10140	0.0694980844855309	-4433	0.0562320314347744	23.073	0.141499999910593	0	0	2941024.5	0
Braz-2012-111871	2012-12-03 15:24:00	1492978.19014413	6948291.38641016	2568.08553553256	11.2131490299938	1920	0.067261666059494	-3757	0.061717951670289	23.04725	0.233499996364117	0	0	2922149.5	0
Braz-2012-111871	2012-12-03 15:56:00	1493633.76050992	6945201.43106949	37152.7713487211	746.099284905216	4140	0.0670025618746877	-3726.75	0.0672038719058037	22.999	0.203250002115965	0	0	2919188.75	0
Braz-2012-111871	2012-12-03 17:05:00	1492810.83426448	6938744.19851175	27836.2528402164	16454.1607538031	2220	0.0660839158420761	-4000	0.0672038719058037	22.851	0.0755000002682209	0	0	2913155.75	0
Braz-2012-111871	2012-12-03 17:42:00	1493163.346247	6935678.54390092	5454.22946132922	114.958496256639	720	0.0644056657329202	-4162.25	0.0672038719058037	22.831	0.0887499991804361	0	0	2910157.75	0
Braz-2012-111871	2012-12-03 17:54:00	1493302.32278822	6932405.05246634	127529.188860883	2227.84400533338	5040	0.0623197493453821	-4283.5	0.0672038719058037	22.8355	0.132000001147389	0	0	2906197.75	0
Braz-2012-111871	2012-12-03 19:18:00	1495684.77991427	6924674.18361062	34381.1190809174	20236.1662964974	1020	0.0592064165199796	-4197.25	0.0672038719058037	22.82525	0.160249996930361	0	0	2899277	0
Braz-2012-111871	2012-12-03 19:35:00	1495864.32851688	6924434.65125303	7918.151779631	6831.16174083707	3600	0.0592064165199796	-4192.5	0.0672038719058037	22.82525	0.160249996930361	0	0	2898277.75	0
Braz-2012-111871	2012-12-03 20:35:00	1494327.93992551	6917922.82305843	1784.79713019073	462.666892606426	6120	0.0582629998680204	-4200	0.0672038719058037	22.77125	0.158250000327826	0	0	2892244.75	0
Braz-2012-111871	2012-12-03 22:17:00	1493352.50098452	6907202.92568341	599.002980601721	406.680521155871	120	0.0587074163680275	-4532.5	0.0672038719058037	22.7155	0.156000003218651	0	0	2881215	0
Braz-2012-111871	2012-12-03 22:19:00	1493974.92871632	6906251.94802466	837.049144415761	1491.7200106177	2940	0.0587074163680275	-4555	0.0672038719058037	22.78225	0.22325000166893	0	0	2880215.75	0
Braz-2012-111871	2012-12-03 23:08:00	1494034.04199097	6903321.97187703	24775.2449204693	1231.91385632062	91380	0.0597170621622354	-4561.25	0.0672038719058037	22.80375	0.24974999576807	0	0	2877218	0
Braz-2012-111871	2012-12-05 00:31:00	1504130.05753657	6767182.97632914	4008.5855169176	370.333648608066	7380	0.06610883337756	-4151	0.0685503259301186	22.2465	0.338250003755093	0	0	2741684.5	0
Braz-2012-111871	2012-12-05 02:34:00	1512621.40742541	6763397.27301502	369.726613812573	52.8606924356272	2100	0.0679459994037946	-3899.5	0.0685503259301186	22.067	0.228750001639128	0	0	2738022.25	0
Braz-2012-111871	2012-12-05 03:09:00	1513290.1241397	6760860.44338398	2.70496881358848	1866.5108837447	4080	0.0682429162164529	-3837	0.0685503259301186	22.086	0.285250000655651	0	0	2736023.5	0
Braz-2012-111871	2012-12-05 04:17:00	1513446.77551066	6754764.20631197	178.128967697741	163.469834069241	1800	0.0681400826821725	-3616	0.0685503259301186	21.96325	0.20549999922514	0	0	2730065	0
Braz-2012-111871	2012-12-05 04:56:00	1512836.08863799	6752340.35093187	2092.02716247067	640.779422213785	540	0.0681665831555923	-3546	0.0685503259301186	21.92825	0.17424999922514	0	0	2727029.75	0
Braz-2012-111871	2012-12-05 04:47:00	1512647.99785415	6752469.57786503	1670.91437659532	684.048817300946	5220	0.0681665831555923	-3534.5	0.0685503259301186	21.92825	0.17424999922514	0	0	2728029.25	0
Braz-2012-111871	2012-12-05 06:23:00	1513023.88445608	6744439.08107166	3007.2622039231	471.509921356324	4020	0.0684824169923862	-3371.25	0.0666551738977432	21.83325	0.123250000178814	0	0	2719035.5	0
Braz-2012-111871	2012-12-05 07:30:00	1514885.88307566	6739767.51487378	47688.2295566976	1125.64773106697	5940	0.0694464453392559	-3149.5	0.0666551738977432	21.90675	0.210749998688698	0	0	2715112.75	0
Braz-2012-111871	2012-12-05 09:09:00	1516850.3454288	6734072.03676454	3975.27147091264	642.849239832008	1380	0.0696501669784387	-3085	0.0666551738977432	21.911	0.284500010311604	0	0	2709191.25	0
Braz-2012-111871	2012-12-05 09:32:00	1512699.27859455	6734104.80335028	1.68728306891766	853.404288736203	2220	0.069254812784493	-3060	0.0666551738977432	21.83475	0.182500001043081	0	0	2709042.25	0
Braz-2012-111871	2012-12-05 10:09:00	1516919.54415609	6728207.49003307	23146.8505379623	7372.34725085316	4080	0.0680200004329284	-2942.5	0.0666551738977432	21.96825	0.403999999165535	0	0	2703195.5	0
Braz-2012-111871	2012-12-05 11:17:00	1513509.43698406	6725471.23345528	5194.50714953779	1781.33315173469	1560	0.0676937782102161	-2893	0.0666551738977432	22.01075	0.457249991595745	0	0	2701085	0
Braz-2012-111871	2012-12-05 11:43:00	1514994.4596363	6722183.86149017	1930.32173418625	920.681722532858	17880	0.0682082505275806	-2825	0.0666551738977432	21.982	0.466999992728233	0	0	2697125	0
Braz-2012-111871	2012-12-05 16:41:00	1516602.80453164	6709308.21167912	12698.8339845409	1521.72851414134	1860	0.0705759171396494	-2741.5	0.0666551738977432	22.1775	0.709000006318092	0	0	2684208.5	0
Braz-2012-111871	2012-12-05 17:12:00	1516605.23596231	6707167.14205978	882.101721380587	2570.26534990621	5460	0.0708167776465416	-2755.5	0.0666551738977432	22.19125	0.727249994874001	0	0	2682210	0
Braz-2012-111871	2012-12-05 18:43:00	1515999.42691611	6706996.65220301	3200.3681516815	13151.6583836105	5940	0.0708167776465416	-2754.5	0.0666551738977432	22.17425	0.709499999880791	0	0	2682172.75	0
Braz-2012-111871	2012-12-05 20:22:00	1518572.6157259	6694030.87469754	9585.50325017155	787.98796049824	4020	0.0786320004198286	-2480	0.0666551738977432	22.24875	0.784249991178513	0	0	2669293.5	0
Braz-2012-111871	2012-12-05 21:29:00	1519423.94803778	6700151.16957835	673.235359863141	2220.08967890854	1860	0.0748167503625154	-2635.75	0.0666551738977432	22.202	0.656250014901161	0	0	2675326.5	0
Braz-2012-111871	2012-12-05 22:00:00	1530461.61381061	6696775.76893405	188.774732947382	8897.02950870128	2160	0.0784667788280381	-2524	0.0666551738977432	22.46225	0.927499994635582	0	0	2672738	0
Braz-2012-111871	2012-12-05 22:36:00	1533650.59938771	6691747.10943849	8451.32231242774	2916.09458968359	1920	0.0808814167976379	-2521.5	0.0666551738977432	22.61775	1.12825000286102	0	0	2667854.25	0
Braz-2012-111871	2012-12-05 23:08:00	1536931.71165501	6688850.1191096	2830.19139453554	10287.5142305934	94800	0.0806832504458725	-2511	0.0666551738977432	22.64225	1.19549998641014	0	0	2664972.5	0
Braz-2012-111871	2012-12-07 01:28:00	1559626.16843338	6635259.47566782	6203.25577631729	462.262725447833	2940	0.0713486671447754	-1824	0.0666551738977432	21.177	-0.0425000004470348	0	0	2612038.5	0
Braz-2012-111871	2012-12-07 02:17:00	1564073.23876146	6631442.25310968	4524.62787238138	2980.98960143695	5580	0.0707067499558131	-1963	0.0708384029567242	21.27175	0.0352499997243285	0	0	2608242.25	0
Braz-2012-111871	2012-12-07 03:50:00	1569856.34997116	6628282.11987177	2840.27251412773	19.0650261559408	2100	0.0701232496649027	-2128	0.0632046759128571	21.107	-0.100749999284744	0	0	2605556.25	0
Braz-2012-111871	2012-12-07 04:25:00	1568125.52650534	6628676.87732191	23934.7368127021	35.9372161247985	4440	0.0702803749591112	-2065.5	0.0632046759128571	21.1265	-0.0892500001937151	0	0	2606449.75	0
Braz-2012-111871	2012-12-07 05:39:00	1568124.70716252	6625628.4259359	58.7610543229512	415.792944624713	1920	0.0703705834845702	-1950	0.0632046759128571	20.9435	-0.211750000715256	0	0	2603454	0
Braz-2012-111871	2012-12-07 06:11:00	1577124.23256274	6616274.59542814	941.958263962126	4993.39376285553	4020	0.0686792226301299	-2171	0.0632046759128571	20.75675	-0.222500000149012	0	0	2593954	0
Braz-2012-111871	2012-12-07 07:18:00	1570216.4440599	6614922.5891647	570.156474738841	7134.76610199042	3780	0.0693959998898208	-1803	0.0632046759128571	20.81975	-0.194749999791384	0	0	2592574.5	0
Braz-2012-111871	2012-12-07 08:21:00	1570294.74921951	6609720.26316523	6945.76470731469	13538.3976174442	3060	0.0686853756196797	-1638.5	0.0632046759128571	20.93425	-0.058750000782311	0	0	2587634.75	0
Braz-2012-111871	2012-12-07 09:12:00	1571151.43276979	6606473.8888444	10954.5567926551	7187.7709818718	1020	0.0679026676548852	-1586.5	0.0632046759128571	20.99075	0.0525000002235174	0	0	2584639.25	0
Braz-2012-111871	2012-12-07 09:29:00	1573011.15225361	6607419.66359311	34652.7629607738	10372.4123994898	4680	0.0679026676548852	-1689.75	0.0632046759128571	20.89975	-0.0415000002831221	0	0	2584747.25	0
Braz-2012-111871	2012-12-07 10:47:00	1575062.90284469	6599423.42433255	24.0878732406827	1933.98447776871	1140	0.0674188890390926	-1588.75	0.0632046759128571	20.9655	0.0480000013485551	0	0	2576869.25	0
Braz-2012-111871	2012-12-07 11:06:00	1572966.95684399	6598050.07642086	668.75885855337	77.8248311552398	12900	0.0681920008112987	-1515.25	0.0632046759128571	21.08	0.165500000119209	0	0	2575760.75	0
Braz-2012-111871	2012-12-07 14:41:00	1580312.14645533	6582293.9202882	2585.67347988451	4403.15420345333	5820	0.069665415212512	-1657.5	0.0632046759128571	21.308	0.462500005960464	0	0	2560236.75	0
Braz-2012-111871	2012-12-07 16:18:00	1583089.73497224	6571958.36613782	29586.356052464	327.672527249309	2160	0.0704818116500974	-1665	0.0632046759128571	21.46925	0.71849998831749	0	0	2550371.25	0
Braz-2012-111871	2012-12-07 16:54:00	1584419.46124491	6568659.97255105	32.0420060059853	6271.81185058052	3720	0.0705178884996308	-1649.5	0.0632046759128571	21.50775	0.782750010490417	0	0	2547495.5	0
Braz-2012-111871	2012-12-07 17:56:00	1587189.01019082	6563180.63045473	8630.7226186459	1664.67351545599	240	0.0704683330323961	-1526	0.0632046759128571	21.58275	0.871999993920326	0	0	2541627.25	0
Braz-2012-111871	2012-12-07 18:00:00	1588839.40470025	6564030.0294399	11655.1054219046	1765.89928002808	1980	0.0704683330323961	-1546.5	0.0632046759128571	21.57725	0.844249993562698	0	0	2542748	0
Braz-2012-111871	2012-12-07 18:33:00	1589921.76553381	6561207.10216097	7525.93190121391	3732.05637560579	3960	0.0710553745739162	-1462	0.0632046759128571	21.63975	0.90650001168251	0	0	2539815.5	0
Braz-2012-111871	2012-12-07 19:39:00	1588184.67533643	6556637.12247146	8954.26320334763	1432.09997230848	3660	0.0707030836492777	-1324.5	0.0632046759128571	21.69525	0.960249990224838	0	0	2535699.75	0
Braz-2012-111871	2012-12-07 20:40:00	1590313.89250463	6549750.64027494	1286.23183351889	206.959885091531	3120	0.0717864433924357	-1268	0.0632046759128571	21.862	1.06049999594688	0	0	2528899.25	0
Braz-2012-111871	2012-12-07 21:32:00	1590090.26535751	6546608.50314494	25195.7158296943	1916.38421872113	3000	0.0714151660601298	-1250	0.0632046759128571	20.647	-0.0964999999850988	0	0	2525842.75	0
Braz-2012-111871	2012-12-07 22:22:00	1590357.73491152	6541607.19681762	685.261679670908	459.037978585693	3060	0.0711745824664831	-1208.25	0.0632046759128571	20.60875	-0.0797500014305115	0	0	2520915.25	0
Braz-2012-111871	2012-12-07 23:13:00	1595500.10742219	6536554.93425591	25217.5298280914	1683.98737059093	660	0.0707051241770387	-1165	0.0632046759128571	20.57	-0.00625000020954758	0	0	2516245.5	0
Braz-2012-111871	2012-12-07 23:24:00	1594884.43639184	6533452.7738276	3188.39802936262	5189.65797711442	91680	0.0706789158284664	-1094	0.0632046759128571	20.53975	-0.0130000000353903	0	0	2512189	0
Braz-2012-111871	2012-12-09 00:52:00	1638148.56660824	6373556.8427009	7864.3048467005	6132.07897937483	3480	0.0702006667852402	-4067.25	0.097617119550705	20.2835	0.271999999880791	0	0	2356908	0
Braz-2012-111871	2012-12-09 01:50:00	1631484.18613748	6371705.24457596	32445.6572499566	4604.84313047584	6000	0.0703658875491884	-3946	0.0720610320568085	20.36525	0.349500000476837	0	0	2354399.25	0
Braz-2012-111871	2012-12-09 03:30:00	1632561.14951532	6364217.40364085	13682.0285588978	257.528644273202	2400	0.0696690815190474	-3903	0.0720610320568085	20.2525	0.222249999642372	0	0	2346513.5	0
Braz-2012-111871	2012-12-09 04:10:00	1631921.4270538	6361116.83153246	225.019067331552	2534.89216108142	2580	0.0696942201919026	-3884.5	0.0720610320568085	20.2345	0.224500000476837	0	0	2343439	0
Braz-2012-111871	2012-12-09 04:53:00	1629065.49077985	6363933.42182418	3975.0297125289	2503.82411144913	3360	0.0698659364134073	-3828.25	0.0720610320568085	20.337	0.289749994874001	0	0	2346174.75	0
Braz-2012-111871	2012-12-09 05:49:00	1629913.08782753	6357831.87501578	95.5172705463742	788.06291561974	2400	0.0686802210079299	-3866.25	0.0720610320568085	20.22275	0.228000000119209	0	0	2340280.25	0
Braz-2012-111871	2012-12-09 06:29:00	1629962.56560927	6354879.77621457	10470.5184586935	23.1288240180017	4080	0.0685584998379151	-3903	0.0720610320568085	20.224	0.243249997496605	0	0	2337290.75	0
Braz-2012-111871	2012-12-09 07:37:00	1629655.47398548	6347095.24215341	1669.47034091116	9916.58561277286	1920	0.068134445283148	-4093.5	0.0720610320568085	20.38425	0.462250009179115	0	0	2329319.75	0
Braz-2012-111871	2012-12-09 08:09:00	1629455.10881703	6344511.66737611	27077.9965837365	369.418887175084	2160	0.0680006674180428	-4106	0.0720610320568085	20.3555	0.471000000834465	0	0	2327326.75	0
Braz-2012-111871	2012-12-09 08:45:00	1631203.2587171	6340458.87683259	27756.1000841923	3641.94976110763	1860	0.0683964379131794	-4134.75	0.0848390758037567	20.3025	0.472249999642372	0	0	2323426.75	0
Braz-2012-111871	2012-12-09 09:16:00	1630406.81826399	6340209.58594219	10614.9712631036	7890.13795920169	4080	0.0683964379131794	-4111.5	0.0848390758037567	20.28925	0.454499997198582	0	0	2322430.25	0
Braz-2012-111871	2012-12-09 10:30:00	1631634.73654548	6332475.63288733	4108.05406259675	112.149834269311	360	0.0685332210527526	-4154	0.097617119550705	20.27125	0.508500002324581	0	0	2315542	0
Braz-2012-111871	2012-12-09 10:24:00	1631996.08261488	6330620.3571822	283.510712155358	135.814914923027	5760	0.0690040824313958	-4131	0.097617119550705	20.21	0.469250001013279	0	0	2313549.5	0
Braz-2012-111871	2012-12-09 12:06:00	1636044.55403287	6322446.37373352	1950.12171584422	799.75850396779	7800	0.069257415831089	-4041	0.097617119550705	20.11775	0.328999996185303	0	0	2304933.25	0
Braz-2012-111871	2012-12-09 14:16:00	1649266.51982515	6314898.85285566	14659.0881447361	62.5178977091714	6120	0.0689706665774186	-4197	0.097617119550705	20.05725	0.382500000298023	0	0	2299149.5	0
Braz-2012-111871	2012-12-09 15:58:00	1650680.08852602	6299190.96832683	1738.12693631749	560.141614911847	1920	0.0698788752779365	-3874	0.097617119550705	20.16525	0.468500003218651	0	0	2283412	0
Braz-2012-111871	2012-12-09 16:30:00	1651823.48553459	6295085.14079748	16352.1010759286	2702.74390254469	6000	0.068984750037392	-3801	0.097617119550705	20.146	0.439749993383884	0	0	2279526.5	0
Braz-2012-111871	2012-12-09 18:10:00	1656397.81655746	6286826.79579825	3990.83363702923	3618.43807506125	2100	0.0675422496472796	-3635.5	0.097617119550705	20.15925	0.46925000846386	0	0	2272053	0
Braz-2012-111871	2012-12-09 18:45:00	1659527.45062285	6283389.56024135	26634.1718028611	68.7481318650141	6420	0.0679090827082594	-3638	0.097617119550705	20.12875	0.449749991297722	0	0	2268371.75	0
Braz-2012-111871	2012-12-09 20:32:00	1662457.33621469	6272709.12050674	3098.65210732308	469.263414375469	3900	0.073429249227047	-3694	0.0977046862244606	19.90025	0.39300000667572	0	0	2258726.75	0
Braz-2012-111871	2012-12-09 21:37:00	1663980.31353682	6269460.69511396	16785.5102281502	735.346625867167	3960	0.0749196670949459	-3726.5	0.0977046862244606	19.935	0.475249998271465	0	0	2255845	0
Braz-2012-111871	2012-12-09 22:43:00	1669491.4752872	6262890.72344283	22891.9983500953	2710.24857012637	300	0.077497083072861	-3777.5	0.0977046862244606	19.906	0.49949999153614	0	0	2249508.25	0
Braz-2012-111871	2012-12-09 22:48:00	1667823.19750768	6261729.99147464	13185.8163663991	3.31776905225949	1800	0.0773528888821602	-3751	0.0977046862244606	19.849	0.464749999344349	0	0	2248303.25	0
Braz-2012-111871	2012-12-09 23:18:00	1669636.37064613	6258557.88909952	3004.81923202761	1078.23133990601	89040	0.0768076671908299	-3702.5	0.0977046862244606	19.9055	0.56725001335144	0	0	2245530.75	0
Braz-2012-111871	2012-12-11 00:02:00	1727336.01391718	6169384.60587728	2744.62868822236	589.898739516282	11100	0.0741072222590446	-3040	0.122045509517193	18.3905	-0.214749999344349	0	0	2163219.5	0
Braz-2012-111871	2012-12-11 03:07:00	1739014.13945559	6162147.21463565	2028.33963576886	23342.4776949893	2100	0.0755551243200898	-3024	0.122045509517193	18.22575	-0.479500003159046	0	0	2157821.5	0
Braz-2012-111871	2012-12-11 03:42:00	1735361.48292256	6159668.15775908	4383.86657478093	5319.95651574797	6480	0.0761685545245806	-3132.75	0.122045509517193	18.21575	-0.436749994754791	0	0	2155417	0
Braz-2012-111871	2012-12-11 05:30:00	1733428.88365084	6163000.41775098	746.051071489441	548.27700127313	600	0.0760006234049797	-3184	0.122045509517193	18.19975	-0.463500000536442	0	0	2158106.75	0
Braz-2012-111871	2012-12-11 05:40:00	1731697.10280593	6161405.66424615	716.391828953769	260.570419745682	6180	0.0756974990169207	-3226.5	0.122045509517193	18.19975	-0.441500000655651	0	0	2155847.5	0
Braz-2012-111871	2012-12-11 07:23:00	1736944.34082138	6157292.97913019	44.1322170558655	6591.08346044595	3360	0.0767191998660564	-3061.5	0.122045509517193	18.31325	-0.352000005543232	0	0	2152588.25	0
Braz-2012-111871	2012-12-11 08:19:00	1741748.38501885	6151296.54015171	5318.33606619094	3859.44079810279	660	0.0749740918928927	-3003	0.0999473705887794	18.41875	-0.259750004857779	0	0	2147364.25	0
Braz-2012-111871	2012-12-11 08:30:00	1739662.65309467	6152030.7592922	2028.4857112846	13981.6831509732	4260	0.0749740918928927	-3028	0.0999473705887794	18.396	-0.284750007092953	0	0	2148066.5	0
Braz-2012-111871	2012-12-11 09:41:00	1739504.36670258	6149430.33398853	49233.4783135887	880.899910233626	1260	0.0754118901160028	-3034.5	0.0999473705887794	18.42275	-0.269500002264977	0	0	2145097.5	0
Braz-2012-111871	2012-12-11 10:02:00	1737905.00167039	6149529.46844383	662.226014799338	4417.94445117599	5100	0.0762370919639414	-3038	0.0999473705887794	18.41775	-0.27224999666214	0	0	2145801.25	0
Braz-2012-111871	2012-12-11 11:27:00	1742104.85612043	6141901.23928561	6936.95746370879	4514.7358553474	900	0.0731309382244945	-2982	0.0999473705887794	18.4275	-0.266000002622604	0	0	2138458.75	0
Braz-2012-111871	2012-12-11 11:42:00	1740487.63328762	6142573.38685326	1461.2744611862	4219.02169481373	5100	0.0733607510725657	-2980.5	0.0999473705887794	18.43725	-0.267250001430511	0	0	2139303.75	0
Braz-2012-111871	2012-12-11 13:07:00	1742268.39804089	6136064.64189038	487.295083660916	72.9479933287847	8820	0.0722843334078789	-3213.5	0.0999473705887794	18.4185	-0.273750007152557	0	0	2132522.25	0
Braz-2012-111871	2012-12-11 15:34:00	1743984.60982726	6125572.04717558	267.382081417516	268.690446300007	2220	0.0753475551803907	-3690.5	0.0999473705887794	18.23225	-0.349000006914139	0	0	2122921.5	0
Braz-2012-111871	2012-12-11 16:11:00	1743144.74237905	6122150.68150118	6243.74409601406	204.220283208051	3840	0.0748211871832609	-3749	0.0999473705887794	18.153	-0.403750002384186	0	0	2118818	0
Braz-2012-111871	2012-12-11 17:15:00	1745554.36241831	6118974.10868654	59957.9366032528	12382.6454561343	2220	0.0766942494859298	-3717	0.0999473705887794	18.079	-0.452500000596046	0	0	2116293	0
Braz-2012-111871	2012-12-11 17:52:00	1745768.97853395	6119173.02685598	5990.55350224517	3270.21755545455	540	0.0766942494859298	-3717	0.0999473705887794	18.079	-0.452500000596046	0	0	2116293	0
Braz-2012-111871	2012-12-11 18:01:00	1744303.54447975	6117432.79758345	1168.13958684113	3738.1941201461	5880	0.0762817493329446	-3723	0.0999473705887794	18.07025	-0.426500000059605	0	0	2114167	0
Braz-2012-111871	2012-12-11 19:39:00	1746137.84200076	6108630.74292558	2037.20208313211	949.083411851144	4140	0.0780318884385957	-3731	0.0999473705887794	18.1165	-0.33049999922514	0	0	2106404	0
Braz-2012-111871	2012-12-11 20:48:00	1749440.08344219	6103733.03042459	17.975339629698	107.052441502647	4560	0.0789131099979083	-3762	0.0999473705887794	18.1275	-0.273249998688698	0	0	2102060.75	0
Braz-2012-111871	2012-12-11 22:04:00	1751053.00422389	6098949.3939709	7321.03463283932	828.200007122741	1320	0.0786245831598838	-3804.5	0.0999473705887794	18.258	-0.112999999895692	0	0	2097270	0
Braz-2012-111871	2012-12-11 22:26:00	1752141.2170992	6091726.54444255	293.461732764004	251.880751032534	4620	0.0790949997802575	-3904	0.0999473705887794	18.12475	-0.175500001758337	0	0	2090504.25	0
Braz-2012-111871	2012-12-11 23:43:00	1756836.74474848	6086743.90784048	640.191907587698	184.396651523576	91740	0.0871180631220341	-3807	0.0999473705887794	18.106	-0.145499996840954	0	0	2086335.5	0
Braz-2012-111871	2012-12-13 01:12:00	1809011.20118406	5985999.66203173	4526.23041477608	2153.87270344725	5760	0.096025666842858	-4244	0.14855594933033	17.5435	-0.228249996900558	0	0	1995786.5	0
[truncated: 22,005 more rows]
